# Supplementary material for: Evaluation and evolution of bank efficiency considering heterogeneity technology: An empirical study from China
Source: PLoS One. 2018 Oct 2;13(10):e0204559. doi: 10.1371/journal.pone.0204559 (PMC6168140; doi:10.1371/journal.pone.0204559)
Supplement: S1 Spreadsheet — (XLSX) [file pone.0204559.s002.xlsx]

## Sheet: bank efficiency
dmu	code	year	bankname	city	countrycode	conscode	cluster	Inputs			Intermediate	Desirable outputs		Undesirable output	Stage1			Stage2			Overall
								fixed_assets_rbm	equity_rbm	personnel_expenses_rmb	deposits_rbm	gross_loans_rmb	other_earning_rmb	npls_rmb	meta_stage1	group_stage1	tgr_stage1	meta_stage2	group_stage2	tgr_stage2	meta_overall	group_overall	tgr_overall
dmu1001	1	2005	China Construction Bank Corporation Joint Stock Company	BEIJING	CN	C2	1	603.63	2072.16	189.198	31532.9	19820.7	10811.3	2252.35	0.639954	1	0.639954	0.185491	1.05142	0.176419	0.491592	1.05142	0.46755
dmu1002	2	2005	Societe Generale (China) Limited	BEIJING	CN	U1	3	0.364	49.264	1.196	58.944	34.957	75.684	0.662	0.237944	0.237944	1	1	1.09382	0.91423	0.260268	0.260268	1
dmu1003	3	2005	Metropolitan Bank (China) Ltd	JIANGSU	CN	U1	3	0.104	17.392	0.339	10.016	6.711	18.04	0.067	0.155865	0.647019	0.240897	1	1.57538	0.634766	1	1.0193	0.981063
dmu1004	4	2005	Hang Seng Bank (China) Limited	SHANGHAI	CN	U1	3	1.61	57.61	2.041	315.329	297.311	66.355	0.726	0.521444	0.521444	1	0.635152	0.635152	1	0.331196	0.331196	1
dmu1005	5	2005	Deutsche Bank (China) Co Ltd	BEIJING	CN	U1	3	0.994	44.584	4.809	279.292	171.179	216.226	0.349	0.395863	0.395863	1	1	1	1	0.395863	0.395863	1
dmu1006	6	2005	Bank of Guangzhou Co,, Ltd	GUANGZHOU	CN	U1	4	6.52	108.113	5.41	1351.41	513.536	531.555	6.178	0.785936	0.906257	0.867233	0.529246	0.866656	0.610676	0.415954	0.785412	0.5296
dmu1007	7	2005	Bank of Jilin Co Ltd	CHANGCHUN	CN	C1	4	16.37	41.221	11.504	594.621	405.423	180.188	9.726	0.337399	0.337399	1	0.570195	0.741888	0.768573	0.22632	0.250312	0.904152
dmu1008	8	2005	Industrial Bank of Korea (China) Limited	TIANJIN	CN	U1	3	0.377	30.111	1.829	135.141	87.616	58.732	1.086	0.609982	0.609982	1	0.499383	0.499383	1	0.304615	0.304615	1
dmu1009	9	2005	Citibank (China) Co Ltd	SHANGHAI	CN	U1	3	1.674	61.28	6.431	1171.22	450.47	828.866	0.969	1	1.00234	0.997664	0.627088	0.998273	0.628173	1	1.00061	0.999391
dmu1010	10	2005	Credit Agricole CIB (China)	SHANGHAI	CN	U1	3	0.089	40.657	1.203	108.113	84.096	75.792	1.2	0.83398	0.83398	1	0.704716	0.704716	1	0.587719	0.587719	1
dmu1011	11	2005	Huishang Bank Co Ltd	HEFEI	CN	C2	4	20.117	297.311	18.986	4234.42	2342.45	1441.51	55.196	0.952471	0.952471	1	0.697106	0.809759	0.860881	0.771272	0.771272	1
dmu1012	12	2005	Bank of Jinzhou Co Ltd	JINZHOU	CN	C2	4	37.914	117.122	5.716	1171.22	558.583	504.527	11.589	0.496694	0.496694	1	0.611817	0.750178	0.815562	0.352457	0.372609	0.945916
dmu1013	13	2005	Wing Hang Bank (China) Ltd	SHENZHEN	CN	U1	3	1.194	16.12	2.408	69.661	90.094	35.591	0.535	0.194816	0.198369	0.982089	1	1.04953	0.952808	0.208194	0.208194	1
dmu1014	14	2005	Bank of Guiyang Co Ltd	GUIYANG	CN	C2	4	22.287	117.122	11.215	1621.69	846.885	630.659	27.899	0.540791	0.581201	0.930472	0.642698	0.724195	0.887465	0.347565	0.420903	0.82576
dmu1015	15	2005	Bank of Shaoxing Co Ltd	SHAOXING	CN	C2	4	4.794	32.969	3.619	441.461	315.329	81.251	12.748	0.544521	0.544521	1	0.456307	0.548004	0.832671	0.248593	0.298399	0.833089
dmu1016	16	2005	China Merchants Bank Co Ltd	SHENZHEN	CN	C2	2	59.868	53.337	15.239	2612.73	1531.6	991.035	72.93	1	1.00421	0.995808	0.675781	0.775315	0.871621	0.778579	0.778579	1
dmu1017	17	2005	Bank of Rizhao	RIZHAO	CN	C2	4	10.145	42.67	3.06	495.518	306.32	135.141	15.257	0.462678	0.462678	1	0.466963	0.638899	0.730887	0.285529	0.295604	0.965917
dmu1018	18	2005	Shanghai Pudong Development Bank	SHANGHAI	CN	C2	2	89.136	549.574	108.113	16216.9	9009.41	7928.28	216.226	1	1.00123	0.998775	0.330278	0.865953	0.381404	0.867016	0.867016	1
dmu1019	19	2005	China Everbright Bank Co Ltd	BEIJING	CN	C2	2	171.179	1621.69	153.16	29731.1	14415.1	12613.2	369.386	0.915057	0.915057	1	0.195949	0.76929	0.254714	0.703944	0.703944	1
dmu1020	20	2005	Bank of Suzhou Co Ltd	SUZHOU	CN	C2	4	11.566	180.188	3.701	567.593	324.339	315.329	10.589	0.312683	0.312683	1	0.642137	0.813935	0.788929	0.222695	0.254503	0.875019
dmu1021	21	2005	Bank of Kunlun Co Ltd	KARAMAY	CN	U1	4	0.405	40.992	0.439	243.254	126.132	153.16	0.723	1	1	1	0.740835	1.03808	0.713662	1	1.03808	0.963321
dmu1022	22	2005	Bank of Cangzhou Co Ltd	CANGZHOU	CN	U1	4	0.487	1.777	2.156	52.958	31.837	22.9	0.538	0.99894	0.99894	1	0.526311	1.03627	0.507888	1	1.03517	0.96602
dmu1023	23	2005	Bank of Zhengzhou Co Ltd		CN	U1	4	2.529	9.204	0.884	207.216	81.704	66.499	1.48	0.752474	0.752474	1	0.320116	0.570992	0.560631	0.429657	0.429657	1
dmu1024	24	2005	Bank of Yingkou	YINGKOU,	CN	U1	4	2.425	4.056	0.413	67.178	42.53	20.821	0.967	0.894882	0.894882	1	0.623071	0.734418	0.848387	0.657217	0.657217	1
dmu1025	25	2005	Bank of Qingdao Co Ltd	QINGDAO	CN	U1	4	1.12	7.145	4.688	99.104	59.125	33.527	0.522	0.418601	0.418601	1	0.538803	0.866477	0.621832	0.262758	0.362708	0.724434
dmu1026	26	2005	Bank of East Asia (China) Ltd	SHANGHAI	CN	U1	3	6.657	39.62	18.141	405.423	306.32	135.141	4.311	0.264881	0.267161	0.991466	0.660825	0.660825	1	0.176546	0.176546	1
dmu1027	27	2005	Sumitomo Mitsui Banking Corporation (China) Limited	SHANGHAI	CN	U1	3	0.698	117.122	5.043	630.659	342.358	405.423	5.518	0.719761	0.719761	1	0.731701	0.731701	1	0.52665	0.52665	1
dmu1028	28	2005	CITIC Bank International (china) Limited	SHENZHEN	CN	C1	3	0.074	13.668	0.403	42.811	49.778	5.169	0.307	0.56175	1	0.56175	0.378311	0.378311	1	0.378311	0.378311	1
dmu1029	29	2005	Kookmin Bank (China) Co., Ltd.	BEIJING	CN	U1	3	0.264	34.649	0.437	42.759	15.376	60.045	0.275	0.218298	0.356661	0.61206	0.978632	0.978632	1	0.34904	0.34904	1
dmu1030	30	2005	Jinshang Bank Co Ltd	TAIYUAN	CN	C2	4	2.831	76.28	9.983	991.035	387.405	477.499	11.97	0.592536	0.916021	0.646859	0.544208	0.657673	0.827475	0.322463	0.602442	0.53526
dmu1031	31	2005	Zhongyuan Bank Co Ltd	NANYANG CITY	CN	C2	4	45.146	261.273	23.154	2432.54	1351.41	684.715	53.287	0.417305	0.417305	1	0.67805	0.67805	1	0.282954	0.282954	1
dmu1032	32	2005	Bank of Quanzhou Co., Ltd	QUANZHOU	CN	U1	4	7.178	50.228	1.965	549.574	216.226	279.292	5.52	0.617772	0.617772	1	0.493038	0.652844	0.755216	0.403308	0.403308	1
dmu1033	33	2005	China CITIC Bank	BEIJING	CN	U1	2	153.16	2792.92	207.216	36938.6	22523.5	11712.2	495.518	0.957146	0.957146	1	0.160451	0.934499	0.171697	0.894452	0.894452	1
dmu1034	34	2005	China Guangfa Bank Co Ltd	GUANGZHOU	CN	U1	2	32.744	44.44	17.819	1441.51	828.866	522.546	8.959	0.72098	0.72098	1	0.728173	1	0.728173	0.72098	0.72098	1
dmu1035	35	2005	Bank of Communications Co. Ltd	SHANGHAI	CN	C2	2	162.169	99.104	37.802	7477.81	4684.89	3153.29	342.358	1	1.00152	0.99848	0.463807	0.778935	0.595437	0.780121	0.780121	1
dmu1036	36	2005	Agricultural Bank of China Limited	BEIJING	CN	C2	1	900.941	3874.05	387.405	72075.3	43245.2	29731.1	9009.41	1.00158	1.00158	1	0.088898	0.852866	0.104234	0.854213	0.854213	1
dmu1037	37	2005	Bank of Jinhua Co Ltd	JINHUA	CN	U1	4	2.238	8.98	3.746	144.151	108.113	43.157	0.825	0.428183	0.428183	1	0.57104	0.764927	0.746529	0.299099	0.327529	0.913199
dmu1038	38	2005	Nanyang Commercial Bank (China) Limited	SHANGHAI	CN	U1	3	0.579	33.907	0.041	144.151	126.132	50.725	0.721	0.872377	0.872377	1	0.692884	0.692884	1	0.604455	0.604455	1
dmu1039	39	2005	Dah Sing Bank (China) Limited	SHENZEN	CN	U1	3	0.362	14.406	1.092	79.895	39.081	37.651	0.938	0.736076	0.736076	1	0.401175	0.401175	1	0.295296	0.295296	1
dmu1040	40	2005	Weihai City Commercial Bank Co Ltd	WEIHAI	CN	U1	4	2.295	13.8	4.277	171.179	117.122	71.862	0.075	0.388031	0.388031	1	0.810313	1	0.810313	0.388031	0.388031	1
dmu1041	41	2005	Mizuho Bank (China) Ltd	SHANGHAI	CN	U1	3	0.997	55.354	3.999	477.499	387.405	153.16	5.321	0.637354	0.637354	1	0.703194	0.703194	1	0.448184	0.448184	1
dmu1042	42	2005	HSBC Bank (China) Co Ltd	SHANGHAI	CN	U1	3	9.786	135.141	10.536	1531.6	738.772	819.856	3.312	0.538282	0.538282	1	0.799103	0.799103	1	0.430143	0.430143	1
dmu1043	43	2005	OCBC Bank (China) Limited	SHANGHAI	CN	U1	3	0.442	43.002	0.742	108.113	135.141	22.967	0.826	0.364798	0.497996	0.732532	0.576525	0.576525	1	0.287107	0.287107	1
dmu1044	44	2005	Hana Bank (China) Company Ltd	BEIJING	CN	U1	3	0.466	24.569	0	84.566	83.026	26.69	1.07	1	1	1	0.585149	0.585149	1	0.585149	0.585149	1
dmu1045	45	2005	Bank of Weifang Co Ltd	WEIFANG	CN	C2	4	1.688	8.577	6.025	198.207	126.132	81.17	2.033	0.617945	0.617945	1	0.512898	0.718662	0.713685	0.367947	0.444093	0.828536
dmu1046	46	2005	Bank of Deyang	DEYANG	CN	U1	4	1.166	4.072	0.372	60.082	37.624	22.72	0.617	1	1	1	0.696653	0.881542	0.790266	0.881542	0.881542	1
dmu1047	47	2005	JP Morgan Chase Bank (China) Co Ltd	BEIJING	CN	U1	3	0.146	26.783	4.27	153.16	74.963	108.113	1.061	0.737669	0.737669	1	0.606837	0.606837	1	0.447645	0.447645	1
dmu1048	48	2005	Shinhan Bank (China) Limited	BEIJING	CN	U1	3	0.092	4.713	0.653	41.857	41.625	5.309	0.397	1	1	1	0.272717	0.272717	1	0.272717	0.272717	1
dmu1049	49	2005	Bank of Lanzhou Co. Ltd	LANZHOU	CN	C2	4	19.315	117.122	8.827	1621.69	991.035	549.574	20.393	0.617719	0.652559	0.94661	0.703766	0.834419	0.84342	0.43473	0.544508	0.79839
dmu1050	50	2005	Bank of Jiaxing Co Ltd	JIAXING	CN	C2	4	4.34	37.177	3.11	423.442	288.301	90.094	8.895	0.528929	0.528929	1	0.482239	0.602202	0.800793	0.260632	0.318522	0.818254
dmu1051	51	2005	Zhejiang Tailong Commercial Bank Co Ltd	TAIZHOU	CN	C2	4	4.138	32.738	10.503	459.48	288.301	75.88	3.374	0.398745	0.431693	0.923677	0.424959	0.556349	0.763835	0.16945	0.240172	0.705536
dmu1052	52	2005	Zhejiang Mintai Commercial Bank	WENLING	CN	C2	4	10.518	44.089	5.349	540.565	324.339	153.16	4.011	0.417403	0.417403	1	0.551614	0.697063	0.79134	0.254011	0.290956	0.873022
dmu1053	53	2005	Zhejiang Chouzhou Commercial Bank	YIWU	CN	C2	4	2.348	82.736	10.153	783.819	459.48	261.273	8.479	0.490586	0.771001	0.636297	0.570741	0.723657	0.78869	0.279998	0.55794	0.501842
dmu1054	54	2005	Bank of Guilin Co Ltd	GUILIN	CN	C2	4	5.814	54.281	4.481	991.035	279.292	405.423	5.753	0.856958	0.879486	0.974385	0.411346	0.575285	0.71503	0.352506	0.505955	0.696714
dmu1055	55	2005	DBS BANK (China) Limited	SHANGHAI	CN	U1	3	0.162	50.545	1.83	306.32	288.301	81.072	3.637	1	1	1	0.688653	0.688653	1	0.688653	0.688653	1
dmu1056	56	2005	Royal Bank of Scotland (China) Co Ltd (The)	SHANGHAI	CN	U1	3	0.32	68.743	2.928	198.207	87.578	207.216	1.18	0.423186	0.423186	1	0.851845	0.851845	1	0.360489	0.360489	1
dmu1057	57	2005	Bank of Taizhou Co Ltd	TAIZHOU	CN	C2	4	1.768	31.94	4.493	405.423	279.292	162.169	2.077	0.53631	0.708558	0.756903	0.692133	0.899999	0.769038	0.371198	0.637702	0.582087
dmu1058	58	2005	Standard Chartered Bank (China) Ltd	SHANGHAI	CN	U1	3	5.882	99.104	10.793	1081.13	747.781	351.367	1.509	0.463019	0.463019	1	0.616251	1	0.616251	0.463019	0.463019	1
dmu1059	59	2005	Industrial & Commercial Bank of China (The) - ICBC	BEIJING	CN	C2	1	846.885	2883.01	225.235	54056.5	36938.6	17117.9	6937.25	1.02162	1.02162	1	0.114811	0.990763	0.115881	1.01218	1.01218	1
dmu1060	60	2005	Bank Sinopac (China) Ltd	NANJING	CN	U1	3	0.075	29.652	0.334	15.324	4.713	39.68	0.227	0.169913	0.890789	0.190744	1	1.15391	0.866622	1	1.02789	0.97287
dmu1061	61	2005	Morgan Stanley Bank International (China) Limited	ZHUHAI	CN	U1	3	0.17	16.732	0.4	47.472	13.178	46.847	0.106	0.390129	0.708682	0.550499	0.776135	0.776135	1	0.550033	0.550033	1
dmu1062	62	2005	Industrial Bank Co Ltd	FUZHOU, FUJIAN	CN	C2	2	73.209	783.819	85.892	16216.9	9009.41	8198.56	126.132	1	1.00408	0.995937	0.331596	1.00023	0.331518	1	1.00432	0.995703
dmu1063	63	2005	China Zheshang Bank Co Ltd	HANGZHOU	CN	U1	4	4.478	15.913	4.216	90.094	55.257	51.434	0.598	0.146731	0.146731	1	0.581783	1.11369	0.522394	0.160336	0.163412	0.981176
dmu1064	64	2005	Ping An Bank Co Ltd	SHENZHEN	CN	C2	4	37.856	450.47	53.659	9009.41	5585.83	3063.2	87.402	0.998667	0.998667	1	0.475587	0.992488	0.479187	0.991165	0.991165	1
dmu1065	65	2005	KEB Bank (China) Co, Ltd.	TIANJIN	CN	U1	3	0.801	30.098	0.589	67.863	64.35	26.294	0.92	0.255076	0.32223	0.791596	0.716469	0.716469	1	0.230868	0.230868	1
dmu1066	66	2005	Bank of Liaoyang Co Ltd	LIAOYANG	CN	C2	4	7.63	36.584	3.399	405.423	252.263	44.691	13.347	0.422716	0.422716	1	0.301206	0.358864	0.839332	0.14466	0.151697	0.953611
dmu1067	67	2005	Bank of Montreal (China) Co Ltd	BEIJING	CN	U1	3	0.318	27.182	1.84	50.651	15.334	66.594	0.088	0.234828	0.234828	1	1	1.18875	0.841219	0.279152	0.279152	1
dmu1068	68	2005	Bank of Fuxin Co. Ltd	FUXIN	CN	U1	4	2.005	6.083	0.596	99.104	65.101	17.624	1.672	0.695058	0.695058	1	0.508065	0.532755	0.953656	0.370296	0.370296	1
dmu1069	69	2005	Bank of Jiujiang Co Ltd	JIUJIANG	CN	C2	4	2.074	21.4	2.998	279.292	153.16	61.184	1.884	0.524604	0.524604	1	0.436647	0.536267	0.814234	0.237393	0.281328	0.84383
dmu1070	70	2005	Bank of Hangzhou Co Ltd	HANGZHOU	CN	C2	4	13.293	207.216	22.134	3153.29	1801.88	1081.13	38.413	0.861069	0.861069	1	0.781485	0.835469	0.935385	0.719396	0.719396	1
dmu1071	71	2005	East West Bank (China) Limited	SHANGHAI	CN	C2	3	0.12	17.272	0.536	35.917	13.198	33.611	0.665	0.3611	0.475406	0.759561	0.636029	0.636029	1	0.302372	0.302372	1
dmu1072	72	2005	Bank of XI'an Co Ltd	XI'AN	CN	C2	4	8.168	99.104	6.345	1621.69	756.79	702.734	20.043	0.980065	0.980065	1	0.732804	0.732804	1	0.718196	0.718196	1
dmu1073	73	2005	Bank of Dalian	DALIAN	CN	U1	4	8.472	4.059	2.583	135.141	77.364	24.146	0.716	0.686918	0.686918	1	0.442688	0.548354	0.807303	0.376674	0.376674	1
dmu1074	74	2005	Bank of China Limited	BEIJING	CN	C2	1	792.828	2432.54	180.188	36938.6	23424.5	19820.7	2612.73	0.909001	0.995966	0.912683	0.166887	1.03224	0.161674	1.02808	1.02808	1
dmu1075	75	2005	China Minsheng Banking Corporation	BEIJING	CN	C2	2	85.631	720.753	108.113	12613.2	8649.03	5135.36	153.16	0.714286	0.714286	1	0.397034	0.989711	0.401162	0.706937	0.706937	1
dmu1076	76	2005	Hua Xia Bank co., Limited	BEIJING	CN	C2	2	21.188	15.842	13.062	1081.13	621.649	441.461	26.901	0.996615	0.996615	1	0.598328	1.05402	0.567662	1	1.05045	0.951969
dmu1077	77	2005	Bank of Nanjing	NANJING	CN	C2	4	6.105	126.132	3.832	765.8	378.395	540.565	9.936	0.541687	0.564624	0.959377	0.760392	0.96628	0.786927	0.411895	0.545585	0.75496
dmu1078	78	2005	Bank of Ningbo	NINGBO, ZHEJIANG	CN	C2	4	44.195	315.329	27.473	4684.89	2072.16	2522.64	43.731	0.721426	0.721426	1	0.724363	0.984544	0.735735	0.710276	0.710276	1
dmu1079	79	2005	Bank of Changsha Co Ltd	CHANGSHA, HUNAN	CN	C2	4	3.206	23.297	5.15	711.743	288.301	315.329	13.28	1	1.00012	0.999877	0.591489	0.591489	1	0.591562	0.591562	1
dmu1080	80	2005	Harbin Bank	HARBIN	CN	C2	4	86.493	243.254	19.225	3513.67	1261.32	1801.88	28.166	0.622272	0.622272	1	0.763319	0.951021	0.802631	0.591794	0.591794	1
dmu1081	81	2005	Bank of Tokyo Mitsubishi UFJ (China) Ltd	SHANGHAI	CN	U1	3	0.844	60.108	7.747	378.395	477.499	76.649	6.628	0.439294	0.439294	1	0.706131	0.706131	1	0.310199	0.310199	1
dmu1082	82	2005	United Overseas Bank (China) Limited	SHANGHAI	CN	U1	3	0.132	15.014	1.48	76.451	52.701	39.005	0.884	0.793811	0.793811	1	0.523405	0.523405	1	0.415484	0.415484	1
dmu1083	83	2005	Nanchong City Commercial Bank Co., Ltd	NANCHONG	CN	C2	4	0.987	9.867	0.539	198.207	85.236	82.045	1.542	1	1	1	0.454081	0.659522	0.6885	0.659522	0.659522	1
dmu1084	84	2005	Bank of Chengdu Co Ltd	CHENGDU	CN	C2	4	13.19	126.132	9.196	1891.98	900.941	810.847	24.385	0.70649	0.80359	0.879167	0.655651	0.744335	0.880855	0.463211	0.59814	0.774419
dmu1085	85	2005	Bank of Nanchang co., Ltd	NANCHANG	CN	C2	4	19.169	144.151	10.837	1621.69	738.772	801.837	28.927	0.510398	0.554893	0.919813	0.655177	0.721433	0.908161	0.334401	0.400318	0.835338
dmu1086	86	2005	BNP Paribas (China)	SHANGHAI	CN	U1	3	0.27	3.406	3.991	7.036	9.036	1.523	0.153	0.090367	0.780561	0.115772	1	1.30543	0.766031	1	1.01897	0.981385
dmu1087	87	2005	Bank of Wenzhou Co Ltd	WENZHOU	CN	U1	4	3.11	3.301	1.963	90.094	56.399	37.691	0.528	0.666927	0.666927	1	0.536853	0.894519	0.600158	0.596579	0.596579	1
dmu1088	88	2005	Bank of Luoyang Co Ltd	LUOYANG	CN	C2	4	4.143	19.582	2.079	297.311	180.188	79.93	5.623	0.500776	0.500776	1	0.426538	0.611233	0.697832	0.306091	0.306091	1
dmu1089	89	2005	Panzhihua City Commercial Bank Co Ltd	PANZHIHUA	CN	U1	4	0.53	1.559	1.24	37.391	30.645	8.563	0.505	1	1	1	0.634668	1.05142	0.603629	1	1.05142	0.951094
dmu1090	90	2005	Bank of Shanghai	SHANGHAI	CN	C2	4	50.774	504.527	43.28	8649.03	4774.99	2973.1	126.132	0.923886	0.923886	1	0.481673	0.809813	0.594795	0.731963	0.748175	0.978331
dmu1091	91	2005	Fubon Bank (China) Co., Ltd	SHANGHAI	CN	U1	3	0.58	4.703	0.676	7.207	3.561	7.733	0.016	1	1	1	1	1.05142	0.951094	1	1.05142	0.951094
dmu1092	92	2005	Bank of Beijing Co Ltd	BEIJING	CN	C2	4	20.025	441.461	18.457	4774.99	2522.64	2883.01	70.964	0.995095	0.995095	1	0.770005	0.990274	0.777568	0.985417	0.985417	1
dmu1093	93	2005	Bank of Tianjin	TIANJIN	CN	C2	4	15.937	108.113	7.494	1441.51	657.687	900.941	24.762	0.630935	0.659349	0.956906	0.740362	0.827671	0.894512	0.46712	0.545724	0.855964
dmu1094	1	2006	China Construction Bank Corporation Joint Stock Company	BEIJING	CN	C2	1	626.614	2151.06	196.402	32733.6	20575.4	11222.9	2338.11	0.643123	0.978816	0.657042	0.179636	0.952047	0.188684	0.497113	0.931879	0.533452
dmu1095	2	2006	Societe Generale (China) Limited	BEIJING	CN	U1	3	0.378	51.14	1.241	61.188	36.288	78.566	0.687	0.23461	0.23461	1	1	1.09814	0.910631	0.257634	0.257634	1
dmu1096	3	2006	Metropolitan Bank (China) Ltd	JIANGSU	CN	U1	3	0.108	18.054	0.352	10.398	6.966	18.727	0.07	0.155865	0.27476	0.567277	1	1.77561	0.563188	0.487866	0.487866	1
dmu1097	4	2006	Hang Seng Bank (China) Limited	SHANGHAI	CN	U1	3	1.671	59.804	2.119	327.336	308.631	68.882	0.754	0.524333	0.524333	1	0.640495	0.640495	1	0.335833	0.335833	1
dmu1098	5	2006	Deutsche Bank (China) Co Ltd	BEIJING	CN	U1	3	1.032	46.282	4.992	289.926	177.697	224.459	0.363	0.393625	0.393625	1	1	1	1	0.393625	0.393625	1
dmu1099	6	2006	Bank of Guangzhou Co,, Ltd	GUANGZHOU	CN	U1	4	6.768	112.229	5.616	1402.87	533.09	551.795	6.414	0.783563	0.908541	0.862441	0.533084	0.881588	0.604686	0.417705	0.800959	0.521506
dmu1100	7	2006	Bank of Jilin Co Ltd	CHANGCHUN	CN	C1	4	16.993	42.791	11.942	617.262	420.86	187.049	10.097	0.337209	0.337209	1	0.572649	0.745197	0.768453	0.226132	0.251287	0.899895
dmu1101	8	2006	Industrial Bank of Korea (China) Limited	TIANJIN	CN	U1	3	0.392	31.257	1.899	140.287	90.952	60.968	1.127	0.597574	0.597574	1	0.504781	0.504781	1	0.301644	0.301644	1
dmu1102	9	2006	Citibank (China) Co Ltd	SHANGHAI	CN	U1	3	1.737	63.613	6.676	1215.82	467.623	860.426	1.006	1	1	1	0.620832	1	0.620832	1	1	1
dmu1103	10	2006	Credit Agricole CIB (China)	SHANGHAI	CN	U1	3	0.092	42.205	1.249	112.229	87.298	78.678	1.245	0.80576	0.80576	1	0.708938	0.708938	1	0.571234	0.571234	1
dmu1104	11	2006	Huishang Bank Co Ltd	HEFEI	CN	C2	4	20.883	308.631	19.709	4395.65	2431.64	1496.39	57.297	0.953645	0.953645	1	0.685825	0.810996	0.845658	0.773403	0.773403	1
dmu1105	12	2006	Bank of Jinzhou Co Ltd	JINZHOU	CN	C2	4	39.358	121.582	5.934	1215.82	579.852	523.737	12.03	0.498322	0.498322	1	0.616397	0.754777	0.816661	0.353912	0.376122	0.94095
dmu1106	13	2006	Wing Hang Bank (China) Ltd	SHENZHEN	CN	U1	3	1.239	16.734	2.5	72.313	93.525	36.946	0.556	0.194816	0.196974	0.989044	1	1.05103	0.95145	0.207025	0.207025	1
dmu1107	14	2006	Bank of Guiyang Co Ltd	GUIYANG	CN	C2	4	23.135	121.582	11.642	1683.44	879.131	654.672	28.962	0.540791	0.582248	0.928798	0.649367	0.726746	0.893527	0.351172	0.423146	0.829907
dmu1108	15	2006	Bank of Shaoxing Co Ltd	SHAOXING	CN	C2	4	4.976	34.224	3.756	458.27	327.336	84.345	13.233	0.544173	0.546517	0.995711	0.458429	0.548115	0.836374	0.249465	0.299554	0.832788
dmu1109	16	2006	China Merchants Bank Co Ltd	SHENZHEN	CN	C2	2	62.148	55.368	15.819	2712.21	1589.92	1028.77	75.707	0.992194	0.992194	1	0.678673	0.773427	0.877488	0.767389	0.767389	1
dmu1110	17	2006	Bank of Rizhao	RIZHAO	CN	C2	4	10.531	44.295	3.177	514.385	317.983	140.287	15.837	0.465676	0.465676	1	0.469332	0.639891	0.733456	0.284714	0.297982	0.955474
dmu1111	18	2006	Shanghai Pudong Development Bank	SHANGHAI	CN	C2	2	92.53	570.5	112.229	16834.4	9352.45	8230.16	224.459	1	1	1	0.320706	0.865953	0.37035	0.865953	0.865953	1
dmu1112	19	2006	China Everbright Bank Co Ltd	BEIJING	CN	C2	2	177.697	1683.44	158.992	30863.1	14963.9	13093.4	383.451	0.925781	0.925781	1	0.189788	0.792369	0.23952	0.73356	0.73356	1
dmu1113	20	2006	Bank of Suzhou Co Ltd	SUZHOU	CN	C2	4	12.006	187.049	3.842	589.205	336.688	327.336	10.992	0.314261	0.314261	1	0.650259	0.816768	0.796137	0.226022	0.256679	0.880563
dmu1114	21	2006	Bank of Kunlun Co Ltd	KARAMAY	CN	U1	4	0.42	42.553	0.456	252.516	130.934	158.992	0.751	1	1	1	0.731584	1	0.731584	1	1	1
dmu1115	22	2006	Bank of Cangzhou Co Ltd	CANGZHOU	CN	U1	4	0.506	1.844	2.238	54.974	33.049	23.772	0.559	0.98161	0.98161	1	0.525953	0.963299	0.545991	0.945584	0.945584	1
dmu1116	23	2006	Bank of Zhengzhou Co Ltd		CN	U1	4	2.625	9.554	0.917	215.106	84.815	69.031	1.537	0.735891	0.735891	1	0.323861	0.572819	0.565381	0.421533	0.421533	1
dmu1117	24	2006	Bank of Yingkou	YINGKOU,	CN	U1	4	2.517	4.21	0.428	69.736	44.149	21.614	1.004	0.858355	0.858355	1	0.600217	0.728299	0.824135	0.625139	0.625139	1
dmu1118	25	2006	Bank of Qingdao Co Ltd	QINGDAO	CN	U1	4	1.163	7.417	4.866	102.877	61.376	34.804	0.542	0.417386	0.417386	1	0.543574	0.855582	0.635327	0.259579	0.357108	0.726892
dmu1119	26	2006	Bank of East Asia (China) Ltd	SHANGHAI	CN	U1	3	6.91	41.129	18.831	420.86	317.983	140.287	4.476	0.264112	0.266903	0.989543	0.663926	0.663926	1	0.177204	0.177204	1
dmu1120	27	2006	Sumitomo Mitsui Banking Corporation (China) Limited	SHANGHAI	CN	U1	3	0.725	121.582	5.235	654.672	355.393	420.86	5.728	0.72216	0.72216	1	0.739822	0.739822	1	0.53427	0.53427	1
dmu1121	28	2006	CITIC Bank International (china) Limited	SHENZHEN	CN	C1	3	0.077	14.189	0.419	44.441	51.673	5.365	0.319	0.56175	0.960627	0.584774	0.363163	0.363163	1	0.348864	0.348864	1
dmu1122	29	2006	Kookmin Bank (China) Co., Ltd.	BEIJING	CN	U1	3	0.274	35.968	0.454	44.388	15.961	62.331	0.285	0.222841	0.350996	0.634882	0.9825	0.9825	1	0.344854	0.344854	1
dmu1123	30	2006	Jinshang Bank Co Ltd	TAIYUAN	CN	C2	4	2.939	79.184	10.363	1028.77	402.155	495.68	12.426	0.590659	0.915879	0.644909	0.549004	0.659968	0.831865	0.324274	0.60445	0.536478
dmu1124	31	2006	Zhongyuan Bank Co Ltd	NANYANG CITY	CN	C2	4	46.865	271.221	24.036	2525.16	1402.87	710.786	55.316	0.418367	0.418367	1	0.679022	0.679022	1	0.28408	0.28408	1
dmu1125	32	2006	Bank of Quanzhou Co., Ltd	QUANZHOU	CN	U1	4	7.451	52.14	2.04	570.5	224.459	289.926	5.73	0.62163	0.62163	1	0.494317	0.656278	0.753213	0.402963	0.407962	0.987746
dmu1126	33	2006	China CITIC Bank	BEIJING	CN	U1	2	158.992	2899.26	215.106	38345.1	23381.1	12158.2	514.385	0.962093	0.962093	1	0.155321	0.941618	0.164951	0.905924	0.905924	1
dmu1127	34	2006	China Guangfa Bank Co Ltd	GUANGZHOU	CN	U1	2	33.99	46.132	18.497	1496.39	860.426	542.442	9.3	0.715386	0.715386	1	0.724337	1	0.724337	0.715386	0.715386	1
dmu1128	35	2006	Bank of Communications Co. Ltd	SHANGHAI	CN	C2	2	168.344	102.877	39.241	7762.54	4863.28	3273.36	355.393	1	1	1	0.456431	0.778206	0.586517	0.778206	0.778206	1
dmu1129	36	2006	Agricultural Bank of China Limited	BEIJING	CN	C2	1	935.245	4021.55	402.155	74819.6	44891.8	30863.1	9352.45	1.00058	1.00058	1	0.085834	0.868127	0.098873	0.868628	0.868628	1
dmu1130	37	2006	Bank of Jinhua Co Ltd	JINHUA	CN	U1	4	2.324	9.322	3.888	149.639	112.229	44.8	0.857	0.428183	0.428183	1	0.574323	0.752621	0.763097	0.296131	0.32226	0.91892
dmu1131	38	2006	Nanyang Commercial Bank (China) Limited	SHANGHAI	CN	U1	3	0.601	35.198	0.043	149.639	130.934	52.657	0.748	0.872377	0.872377	1	0.693506	0.693506	1	0.604999	0.604999	1
dmu1132	39	2006	Dah Sing Bank (China) Limited	SHENZEN	CN	U1	3	0.376	14.954	1.134	82.937	40.569	39.085	0.974	0.727161	0.727161	1	0.399439	0.399439	1	0.290456	0.290456	1
dmu1133	40	2006	Weihai City Commercial Bank Co Ltd	WEIHAI	CN	U1	4	2.382	14.326	4.44	177.697	121.582	74.599	0.078	0.382097	0.382097	1	0.810005	1	0.810005	0.382097	0.382097	1
dmu1134	41	2006	Mizuho Bank (China) Ltd	SHANGHAI	CN	U1	3	1.035	57.462	4.152	495.68	402.155	158.992	5.523	0.636674	0.636674	1	0.708178	0.708178	1	0.450879	0.450879	1
dmu1135	42	2006	HSBC Bank (China) Co Ltd	SHANGHAI	CN	U1	3	10.158	140.287	10.937	1589.92	766.901	851.073	3.438	0.538282	0.538282	1	0.802805	0.802805	1	0.432135	0.432135	1
dmu1136	43	2006	OCBC Bank (China) Limited	SHANGHAI	CN	U1	3	0.458	44.639	0.771	112.229	140.287	23.841	0.858	0.364798	0.495373	0.736411	0.579568	0.579568	1	0.287102	0.287102	1
dmu1137	44	2006	Hana Bank (China) Company Ltd	BEIJING	CN	U1	3	0.484	25.505	0	87.786	86.188	27.706	1.111	1	1	1	0.584674	0.584674	1	0.584674	0.584674	1
dmu1138	45	2006	Bank of Weifang Co Ltd	WEIFANG	CN	C2	4	1.752	8.903	6.254	205.754	130.934	84.26	2.11	0.612272	0.612272	1	0.510966	0.718662	0.710996	0.360706	0.440017	0.819755
dmu1139	46	2006	Bank of Deyang	DEYANG	CN	U1	4	1.211	4.227	0.387	62.37	39.057	23.585	0.641	0.956487	0.956487	1	0.6711	0.873215	0.768539	0.835219	0.835219	1
dmu1140	47	2006	JP Morgan Chase Bank (China) Co Ltd	BEIJING	CN	U1	3	0.151	27.803	4.432	158.992	77.817	112.229	1.101	0.725412	0.725412	1	0.610613	0.610613	1	0.442946	0.442946	1
dmu1141	48	2006	Shinhan Bank (China) Limited	BEIJING	CN	U1	3	0.095	4.892	0.678	43.45	43.21	5.511	0.412	0.968618	0.968618	1	0.271661	0.271661	1	0.263136	0.263136	1
dmu1142	49	2006	Bank of Lanzhou Co. Ltd	LANZHOU	CN	C2	4	20.051	121.582	9.163	1683.44	1028.77	570.5	21.17	0.617719	0.653621	0.945072	0.708427	0.837643	0.845739	0.437609	0.547501	0.799284
dmu1143	50	2006	Bank of Jiaxing Co Ltd	JIAXING	CN	C2	4	4.506	38.593	3.228	439.565	299.279	93.525	9.234	0.531163	0.531163	1	0.483676	0.603174	0.801885	0.261118	0.320383	0.815018
dmu1144	51	2006	Zhejiang Tailong Commercial Bank Co Ltd	TAIZHOU	CN	C2	4	4.296	33.985	10.902	476.975	299.279	78.769	3.502	0.396361	0.431245	0.919109	0.430698	0.560572	0.768319	0.170712	0.241744	0.706169
dmu1145	52	2006	Zhejiang Mintai Commercial Bank	WENLING	CN	C2	4	10.919	45.768	5.553	561.147	336.688	158.992	4.164	0.419653	0.419653	1	0.554836	0.700823	0.791692	0.255196	0.294103	0.86771
dmu1146	53	2006	Zhejiang Chouzhou Commercial Bank	YIWU	CN	C2	4	2.437	85.886	10.54	813.663	476.975	271.221	8.802	0.488513	0.77133	0.633339	0.577656	0.730015	0.791293	0.282193	0.563082	0.501158
dmu1147	54	2006	Bank of Guilin Co Ltd	GUILIN	CN	C2	4	6.036	56.347	4.651	1028.77	289.926	420.86	5.972	0.852541	0.882477	0.966077	0.414598	0.579384	0.715584	0.353462	0.511293	0.69131
dmu1148	55	2006	DBS BANK (China) Limited	SHANGHAI	CN	U1	3	0.168	52.47	1.9	317.983	299.279	84.159	3.776	1	1	1	0.693873	0.693873	1	0.693873	0.693873	1
dmu1149	56	2006	Royal Bank of Scotland (China) Co Ltd (The)	SHANGHAI	CN	U1	3	0.333	71.36	3.039	205.754	90.913	215.106	1.225	0.41852	0.41852	1	0.855238	0.855238	1	0.357934	0.357934	1
dmu1150	57	2006	Bank of Taizhou Co Ltd	TAIZHOU	CN	C2	4	1.835	33.157	4.664	420.86	289.926	168.344	2.157	0.535857	0.708225	0.75662	0.693884	0.91017	0.762367	0.371823	0.644605	0.576823
dmu1151	58	2006	Standard Chartered Bank (China) Ltd	SHANGHAI	CN	U1	3	6.105	102.877	11.204	1122.29	776.254	364.746	1.567	0.462131	0.462131	1	0.615567	1	0.615567	0.462131	0.462131	1
dmu1152	59	2006	Industrial & Commercial Bank of China (The) - ICBC	BEIJING	CN	C2	1	879.131	2992.78	233.811	56114.7	38345.1	17769.7	7201.39	1	1	1	0.110973	1	0.110973	1	1	1
dmu1153	60	2006	Bank Sinopac (China) Ltd	NANJING	CN	U1	3	0.078	30.781	0.347	15.908	4.893	41.191	0.235	0.169913	0.685863	0.247736	0.842324	0.842324	1	0.577719	0.577719	1
dmu1154	61	2006	Morgan Stanley Bank International (China) Limited	ZHUHAI	CN	U1	3	0.177	17.369	0.415	49.279	13.679	48.631	0.11	0.385796	0.683327	0.564585	0.789436	0.789436	1	0.539443	0.539443	1
dmu1155	62	2006	Industrial Bank Co Ltd	FUZHOU, FUJIAN	CN	C2	2	75.997	813.663	89.162	16834.4	9352.45	8510.73	130.934	1	1	1	0.321949	1	0.321949	1	1	1
dmu1156	63	2006	China Zheshang Bank Co Ltd	HANGZHOU	CN	U1	4	4.649	16.518	4.376	93.525	57.361	53.393	0.62	0.146731	0.146731	1	0.571414	1.09956	0.519677	0.157777	0.161339	0.977922
dmu1157	64	2006	Ping An Bank Co Ltd	SHENZHEN	CN	C2	4	39.297	467.623	55.702	9352.45	5798.52	3179.83	90.73	0.998817	0.998817	1	0.464497	0.993325	0.467618	0.99215	0.99215	1
dmu1158	65	2006	KEB Bank (China) Co, Ltd.	TIANJIN	CN	U1	3	0.832	31.244	0.611	70.447	66.8	27.295	0.955	0.253731	0.315066	0.805327	0.725745	0.725745	1	0.228658	0.228658	1
dmu1159	66	2006	Bank of Liaoyang Co Ltd	LIAOYANG	CN	C2	4	7.921	37.977	3.529	420.86	261.869	46.393	13.856	0.425038	0.425038	1	0.305434	0.35871	0.851479	0.145497	0.152466	0.954291
dmu1160	67	2006	Bank of Montreal (China) Co Ltd	BEIJING	CN	U1	3	0.33	28.217	1.91	52.58	15.918	69.13	0.092	0.231743	0.231743	1	1	1.18647	0.842839	0.274955	0.274955	1
dmu1161	68	2006	Bank of Fuxin Co. Ltd	FUXIN	CN	U1	4	2.082	6.315	0.619	102.877	67.58	18.295	1.736	0.674556	0.674556	1	0.508044	0.531904	0.955142	0.358799	0.358799	1
dmu1162	69	2006	Bank of Jiujiang Co Ltd	JIUJIANG	CN	C2	4	2.153	22.215	3.112	289.926	158.992	63.513	1.956	0.524604	0.524604	1	0.437621	0.536267	0.816051	0.236327	0.281328	0.840041
dmu1163	70	2006	Bank of Hangzhou Co Ltd	HANGZHOU	CN	C2	4	13.8	215.106	22.977	3273.36	1870.49	1122.29	39.876	0.861435	0.861435	1	0.773479	0.837236	0.923848	0.721224	0.721224	1
dmu1164	71	2006	East West Bank (China) Limited	SHANGHAI	CN	C2	3	0.125	17.93	0.556	37.284	13.701	34.89	0.69	0.370335	0.463512	0.798976	0.638268	0.638268	1	0.295845	0.295845	1
dmu1165	72	2006	Bank of XI'an Co Ltd	XI'AN	CN	C2	4	8.479	102.877	6.587	1683.44	785.606	729.491	20.806	0.981692	0.981692	1	0.735504	0.735504	1	0.722039	0.722039	1
dmu1166	73	2006	Bank of Dalian	DALIAN	CN	U1	4	8.794	4.214	2.681	140.287	80.31	25.065	0.743	0.678631	0.678631	1	0.442673	0.54368	0.814216	0.368958	0.368958	1
dmu1167	74	2006	Bank of China Limited	BEIJING	CN	C2	1	823.016	2525.16	187.049	38345.1	24316.4	20575.4	2712.21	0.930209	0.968836	0.960131	0.161345	1	0.161345	0.968836	0.968836	1
dmu1168	75	2006	China Minsheng Banking Corporation	BEIJING	CN	C2	2	88.891	748.196	112.229	13093.4	8978.36	5330.9	158.992	0.712191	0.712191	1	0.386255	0.989543	0.390337	0.704743	0.704743	1
dmu1169	76	2006	Hua Xia Bank co., Limited	BEIJING	CN	C2	2	21.994	16.445	13.559	1122.29	645.319	458.27	27.926	0.993076	0.993076	1	0.605745	0.984669	0.615176	0.977852	0.977852	1
dmu1170	77	2006	Bank of Nanjing	NANJING	CN	C2	4	6.338	130.934	3.978	794.959	392.803	561.147	10.315	0.542564	0.566159	0.958324	0.766835	0.969868	0.790659	0.416057	0.549099	0.757709
dmu1171	78	2006	Bank of Ningbo	NINGBO, ZHEJIANG	CN	C2	4	45.878	327.336	28.519	4863.28	2151.06	2618.69	45.396	0.722199	0.722199	1	0.710919	0.986274	0.720813	0.712287	0.712287	1
dmu1172	79	2006	Bank of Changsha Co Ltd	CHANGSHA, HUNAN	CN	C2	4	3.328	24.184	5.346	738.844	299.279	327.336	13.785	1	1.00011	0.999894	0.592923	0.592923	1	0.592986	0.592986	1
dmu1173	80	2006	Harbin Bank	HARBIN	CN	C2	4	89.786	252.516	19.957	3647.46	1309.34	1870.49	29.238	0.624306	0.624306	1	0.752078	0.956394	0.786368	0.597083	0.597083	1
dmu1174	81	2006	Bank of Tokyo Mitsubishi UFJ (China) Ltd	SHANGHAI	CN	U1	3	0.876	62.396	8.042	392.803	495.68	79.568	6.88	0.437616	0.437616	1	0.714495	0.714495	1	0.312674	0.312674	1
dmu1175	82	2006	United Overseas Bank (China) Limited	SHANGHAI	CN	U1	3	0.137	15.586	1.537	79.362	54.708	40.49	0.918	0.784877	0.784877	1	0.522379	0.522379	1	0.410003	0.410003	1
dmu1176	83	2006	Nanchong City Commercial Bank Co., Ltd	NANCHONG	CN	C2	4	1.025	10.242	0.56	205.754	88.482	85.169	1.601	1	1	1	0.457836	0.650013	0.704349	0.650013	0.650013	1
dmu1177	84	2006	Bank of Chengdu Co Ltd	CHENGDU	CN	C2	4	13.692	130.934	9.546	1964.02	935.245	841.721	25.314	0.70649	0.804773	0.877875	0.66118	0.747044	0.885062	0.467117	0.601201	0.776973
dmu1178	85	2006	Bank of Nanchang co., Ltd	NANCHANG	CN	C2	4	19.899	149.639	11.249	1683.44	766.901	832.368	30.028	0.510398	0.555867	0.918202	0.661894	0.723412	0.914961	0.337829	0.402121	0.840118
dmu1179	86	2006	BNP Paribas (China)	SHANGHAI	CN	U1	3	0.281	3.535	4.143	7.304	9.381	1.581	0.159	0.091384	0.646063	0.141448	0.399586	0.399586	1	0.258158	0.258158	1
dmu1180	87	2006	Bank of Wenzhou Co Ltd	WENZHOU	CN	U1	4	3.228	3.427	2.037	93.525	58.546	39.126	0.548	0.65684	0.65684	1	0.536853	0.881444	0.609061	0.578968	0.578968	1
dmu1181	88	2006	Bank of Luoyang Co Ltd	LUOYANG	CN	C2	4	4.301	20.327	2.158	308.631	187.049	82.973	5.838	0.500776	0.500776	1	0.430795	0.613496	0.702197	0.307224	0.307224	1
dmu1182	89	2006	Panzhihua City Commercial Bank Co Ltd	PANZHIHUA	CN	U1	4	0.55	1.618	1.287	38.815	31.812	8.889	0.524	0.970828	0.970828	1	0.634614	0.964619	0.657891	0.93648	0.93648	1
dmu1183	90	2006	Bank of Shanghai	SHANGHAI	CN	C2	4	52.708	523.737	44.928	8978.36	4956.8	3086.31	130.934	0.925959	0.925959	1	0.470744	0.81038	0.580893	0.726684	0.750379	0.968423
dmu1184	91	2006	Fubon Bank (China) Co., Ltd	SHANGHAI	CN	U1	3	0.602	4.882	0.702	7.481	3.697	8.027	0.017	0.898928	0.898928	1	1	1.03977	0.961754	0.934676	0.934676	1
dmu1185	92	2006	Bank of Beijing Co Ltd	BEIJING	CN	C2	4	20.787	458.27	19.16	4956.8	2618.69	2992.78	73.666	0.995646	0.995646	1	0.754546	0.991356	0.761125	0.98704	0.98704	1
dmu1186	93	2006	Bank of Tianjin	TIANJIN	CN	C2	4	16.544	112.229	7.779	1496.39	682.729	935.245	25.705	0.63354	0.660594	0.959046	0.744002	0.830379	0.895979	0.471355	0.548543	0.859285
dmu1187	1	2007	China Construction Bank Corporation Joint Stock Company	BEIJING	CN	C2	1	674.469	2315.34	211.401	35233.4	22146.7	12080	2516.67	0.649037	0.939637	0.690732	0.168558	0.874488	0.192751	0.507653	0.821701	0.617807
dmu1188	2	2007	Societe Generale (China) Limited	BEIJING	CN	U1	3	0.407	55.045	1.336	65.861	39.059	84.566	0.739	0.186813	0.229132	0.815307	1	1.10311	0.906525	0.252759	0.252759	1
dmu1189	3	2007	Metropolitan Bank (China) Ltd	JIANGSU	CN	U1	3	0.116	19.433	0.378	11.192	7.498	20.157	0.075	0.155865	0.199556	0.781059	1	1.91166	0.523106	0.381482	0.381482	1
dmu1190	4	2007	Hang Seng Bank (China) Limited	SHANGHAI	CN	U1	3	1.798	64.371	2.281	352.334	332.201	74.142	0.812	0.522589	0.522589	1	0.660117	0.660117	1	0.34497	0.34497	1
dmu1191	5	2007	Deutsche Bank (China) Co Ltd	BEIJING	CN	U1	3	1.111	49.816	5.373	312.068	191.267	241.601	0.39	0.389455	0.389455	1	1	1	1	0.389455	0.389455	1
dmu1192	6	2007	Bank of Guangzhou Co,, Ltd	GUANGZHOU	CN	U1	4	7.285	120.8	6.045	1510.01	573.802	593.935	6.903	0.779231	0.912598	0.85386	0.540235	0.909413	0.594048	0.420968	0.829928	0.507234
dmu1193	7	2007	Bank of Jilin Co Ltd	CHANGCHUN	CN	C1	4	18.291	46.059	12.854	664.402	453.001	201.334	10.868	0.336797	0.336797	1	0.577236	0.756959	0.762572	0.225781	0.254941	0.885621
dmu1194	8	2007	Industrial Bank of Korea (China) Limited	TIANJIN	CN	U1	3	0.421	33.644	2.044	151	97.898	65.624	1.213	0.573596	0.575431	0.996811	0.514711	0.514711	1	0.296181	0.296181	1
dmu1195	9	2007	Citibank (China) Co Ltd	SHANGHAI	CN	U1	3	1.87	68.471	7.186	1308.67	503.335	926.136	1.083	1	1	1	0.608816	1	0.608816	1	1	1
dmu1196	10	2007	Credit Agricole CIB (China)	SHANGHAI	CN	U1	3	0.099	45.428	1.345	120.8	93.965	84.686	1.34	0.769949	0.769949	1	0.720924	0.720924	1	0.555075	0.555075	1
dmu1197	11	2007	Huishang Bank Co Ltd	HEFEI	CN	C2	4	22.478	332.201	21.214	4731.35	2617.34	1610.67	61.673	0.956008	0.956008	1	0.66347	0.813307	0.815768	0.777528	0.777528	1
dmu1198	12	2007	Bank of Jinzhou Co Ltd	JINZHOU	CN	C2	4	42.363	130.867	6.387	1308.67	624.135	563.735	12.949	0.501342	0.501342	1	0.624966	0.763464	0.818593	0.356633	0.382756	0.93175
dmu1199	13	2007	Wing Hang Bank (China) Ltd	SHENZHEN	CN	U1	3	1.334	18.012	2.69	77.836	100.667	39.767	0.598	0.194307	0.194307	1	1	1.0539	0.948855	0.204781	0.204781	1
dmu1200	14	2007	Bank of Guiyang Co Ltd	GUIYANG	CN	C2	4	24.902	130.867	12.531	1812.01	946.27	704.669	31.173	0.540791	0.584188	0.925714	0.661572	0.731519	0.904381	0.357772	0.427345	0.837197
dmu1201	15	2007	Bank of Shaoxing Co Ltd	SHAOXING	CN	C2	4	5.356	36.838	4.043	493.268	352.334	90.786	14.244	0.542914	0.55022	0.986722	0.462791	0.548323	0.844012	0.251256	0.301698	0.832806
dmu1202	16	2007	China Merchants Bank Co Ltd	SHENZHEN	CN	C2	2	66.894	59.596	17.028	2919.34	1711.34	1107.34	81.489	0.969593	0.969593	1	0.684036	0.769901	0.888473	0.74649	0.74649	1
dmu1203	17	2007	Bank of Rizhao	RIZHAO	CN	C2	4	11.335	47.677	3.419	553.668	342.268	151	17.047	0.471267	0.471267	1	0.473758	0.641751	0.738227	0.283193	0.302436	0.936373
dmu1204	18	2007	Shanghai Pudong Development Bank	SHANGHAI	CN	C2	2	99.596	614.069	120.8	18120.1	10066.7	8858.69	241.601	1	1	1	0.302456	0.865953	0.349275	0.865953	0.865953	1
dmu1205	19	2007	China Everbright Bank Co Ltd	BEIJING	CN	C2	2	191.267	1812.01	171.134	33220.1	16106.7	14093.4	412.735	0.944871	0.944871	1	0.178126	0.837074	0.212796	0.790927	0.790927	1
dmu1206	20	2007	Bank of Suzhou Co Ltd	SUZHOU	CN	C2	4	12.923	201.334	4.136	634.202	362.401	352.334	11.832	0.317212	0.317212	1	0.665458	0.822116	0.809445	0.232248	0.260785	0.890573
dmu1207	21	2007	Bank of Kunlun Co Ltd	KARAMAY	CN	U1	4	0.453	45.803	0.491	271.801	140.934	171.134	0.808	1	1	1	0.713659	1	0.713659	1	1	1
dmu1208	22	2007	Bank of Cangzhou Co Ltd	CANGZHOU	CN	U1	4	0.544	1.985	2.409	59.173	35.573	25.588	0.601	0.94744	0.94744	1	0.525774	0.917568	0.573008	0.86934	0.86934	1
dmu1209	23	2007	Bank of Zhengzhou Co Ltd		CN	U1	4	2.825	10.284	0.987	231.534	91.292	74.303	1.654	0.722272	0.722272	1	0.330776	0.564101	0.586377	0.407435	0.407435	1
dmu1210	24	2007	Bank of Yingkou	YINGKOU,	CN	U1	4	2.71	4.532	0.461	75.061	47.521	23.264	1.081	0.796525	0.796525	1	0.557631	0.717385	0.777311	0.571415	0.571415	1
dmu1211	25	2007	Bank of Qingdao Co Ltd	QINGDAO	CN	U1	4	1.252	7.983	5.238	110.734	66.063	37.462	0.584	0.414856	0.414856	1	0.552162	0.833755	0.662259	0.253855	0.345888	0.733923
dmu1212	26	2007	Bank of East Asia (China) Ltd	SHANGHAI	CN	U1	3	7.438	44.27	20.269	453.001	342.268	151	4.817	0.262679	0.26638	0.986106	0.670305	0.670305	1	0.178556	0.178556	1
dmu1213	27	2007	Sumitomo Mitsui Banking Corporation (China) Limited	SHANGHAI	CN	U1	3	0.78	130.867	5.635	704.669	382.535	453.001	6.165	0.726494	0.726494	1	0.754956	0.754956	1	0.548471	0.548471	1
dmu1214	28	2007	CITIC Bank International (china) Limited	SHENZHEN	CN	C1	3	0.082	15.272	0.451	47.835	55.62	5.775	0.343	0.569224	0.894888	0.636084	0.35011	0.35011	1	0.313309	0.313309	1
dmu1215	29	2007	Kookmin Bank (China) Co., Ltd.	BEIJING	CN	U1	3	0.294	38.715	0.488	47.777	17.18	67.091	0.307	0.233958	0.340903	0.686289	0.989469	0.989469	1	0.337312	0.337312	1
dmu1216	30	2007	Jinshang Bank Co Ltd	TAIYUAN	CN	C2	4	3.163	85.231	11.154	1107.34	432.868	533.535	13.375	0.587233	0.915614	0.641354	0.557976	0.664296	0.839951	0.327662	0.608238	0.538707
dmu1217	31	2007	Zhongyuan Bank Co Ltd	NANYANG CITY	CN	C2	4	50.444	291.934	25.871	2718.01	1510.01	765.069	59.54	0.420327	0.420327	1	0.680824	0.680824	1	0.286168	0.286168	1
dmu1218	32	2007	Bank of Quanzhou Co., Ltd	QUANZHOU	CN	U1	4	8.021	56.122	2.196	614.069	241.601	312.068	6.168	0.628917	0.628917	1	0.496769	0.662864	0.749428	0.400842	0.416886	0.961515
dmu1219	33	2007	China CITIC Bank	BEIJING	CN	U1	2	171.134	3120.68	231.534	41273.5	25166.7	13086.7	553.668	0.971209	0.971209	1	0.145627	0.955026	0.152485	0.92753	0.92753	1
dmu1220	34	2007	China Guangfa Bank Co Ltd	GUANGZHOU	CN	U1	2	36.586	49.655	19.91	1610.67	926.136	583.868	10.011	0.704961	0.704961	1	0.716953	1	0.716953	0.704961	0.704961	1
dmu1221	35	2007	Bank of Communications Co. Ltd	SHANGHAI	CN	C2	2	181.201	110.734	42.238	8355.36	5234.68	3523.34	382.535	1	1	1	0.442239	0.776845	0.569276	0.776845	0.776845	1
dmu1222	36	2007	Agricultural Bank of China Limited	BEIJING	CN	C2	1	1006.67	4328.68	432.868	80533.6	48320.1	33220.1	10066.7	1	1	1	0.080085	0.897334	0.089248	0.897334	0.897334	1
dmu1223	37	2007	Bank of Jinhua Co Ltd	JINHUA	CN	U1	4	2.501	10.034	4.185	161.067	120.8	48.221	0.922	0.423721	0.423721	1	0.580283	0.738499	0.78576	0.290744	0.312918	0.929138
dmu1224	38	2007	Nanyang Commercial Bank (China) Limited	SHANGHAI	CN	U1	3	0.647	37.886	0.046	161.067	140.934	56.678	0.805	0.872377	0.872377	1	0.701506	0.701506	1	0.611977	0.611977	1
dmu1225	39	2007	Dah Sing Bank (China) Limited	SHENZEN	CN	U1	3	0.404	16.096	1.221	89.271	43.667	42.07	1.048	0.709772	0.709772	1	0.396094	0.396094	1	0.281137	0.281137	1
dmu1226	40	2007	Weihai City Commercial Bank Co Ltd	WEIHAI	CN	U1	4	2.564	15.42	4.779	191.267	130.867	80.296	0.084	0.371039	0.371039	1	0.809434	1	0.809434	0.371039	0.371039	1
dmu1227	41	2007	Mizuho Bank (China) Ltd	SHANGHAI	CN	U1	3	1.114	61.85	4.469	533.535	432.868	171.134	5.945	0.635303	0.635303	1	0.71845	0.71845	1	0.456433	0.456433	1
dmu1228	42	2007	HSBC Bank (China) Co Ltd	SHANGHAI	CN	U1	3	10.934	151	11.772	1711.34	825.469	916.069	3.7	0.538282	0.538282	1	0.809703	0.809703	1	0.435849	0.435849	1
dmu1229	43	2007	OCBC Bank (China) Limited	SHANGHAI	CN	U1	3	0.493	48.049	0.83	120.8	151	25.662	0.923	0.364798	0.490391	0.743892	0.585438	0.585438	1	0.287093	0.287093	1
dmu1230	44	2007	Hana Bank (China) Company Ltd	BEIJING	CN	U1	3	0.521	27.452	0	94.49	92.77	29.822	1.196	1	1	1	0.583686	0.583686	1	0.583686	0.583686	1
dmu1231	45	2007	Bank of Weifang Co Ltd	WEIFANG	CN	C2	4	1.886	9.583	6.732	221.467	140.934	90.695	2.272	0.601702	0.601702	1	0.517673	0.718662	0.720329	0.354873	0.43242	0.820667
dmu1232	46	2007	Bank of Deyang	DEYANG	CN	U1	4	1.303	4.549	0.416	67.133	42.04	25.386	0.69	0.880327	0.880327	1	0.623485	0.859012	0.725816	0.756211	0.756211	1
dmu1233	47	2007	JP Morgan Chase Bank (China) Co Ltd	BEIJING	CN	U1	3	0.163	29.926	4.771	171.134	83.76	120.8	1.186	0.703254	0.703254	1	0.617559	0.617559	1	0.434301	0.434301	1
dmu1234	48	2007	Shinhan Bank (China) Limited	BEIJING	CN	U1	3	0.102	5.266	0.729	46.769	46.51	5.932	0.444	0.914312	0.914312	1	0.274666	0.274666	1	0.251131	0.251131	1
dmu1235	49	2007	Bank of Lanzhou Co. Ltd	LANZHOU	CN	C2	4	21.582	130.867	9.863	1812.01	1107.34	614.069	22.786	0.617719	0.655591	0.942232	0.720683	0.843687	0.854207	0.44518	0.553114	0.804861
dmu1236	50	2007	Bank of Jiaxing Co Ltd	JIAXING	CN	C2	4	4.85	41.54	3.475	473.135	322.134	100.667	9.939	0.535304	0.535304	1	0.48662	0.604984	0.804352	0.262116	0.32385	0.809375
dmu1237	51	2007	Zhejiang Tailong Commercial Bank Co Ltd	TAIZHOU	CN	C2	4	4.624	36.58	11.735	513.402	322.134	84.785	3.77	0.392247	0.428687	0.914996	0.440976	0.570674	0.772728	0.172971	0.24464	0.707043
dmu1238	52	2007	Zhejiang Mintai Commercial Bank	WENLING	CN	C2	4	11.753	49.263	5.977	604.002	362.401	171.134	4.482	0.423848	0.423848	1	0.561476	0.707944	0.793108	0.257639	0.300061	0.858622
dmu1239	53	2007	Zhejiang Chouzhou Commercial Bank	YIWU	CN	C2	4	2.623	92.445	11.344	875.803	513.402	291.934	9.474	0.484758	0.771937	0.627976	0.590619	0.742029	0.795951	0.286307	0.5728	0.499838
dmu1240	54	2007	Bank of Guilin Co Ltd	GUILIN	CN	C2	4	6.497	60.651	5.006	1107.34	312.068	453.001	6.428	0.844542	0.888149	0.950901	0.42062	0.587395	0.716077	0.355231	0.521694	0.680918
dmu1241	55	2007	DBS BANK (China) Limited	SHANGHAI	CN	U1	3	0.181	56.477	2.045	342.268	322.134	90.586	4.064	1	1	1	0.703814	0.703814	1	0.703814	0.703814	1
dmu1242	56	2007	Royal Bank of Scotland (China) Co Ltd (The)	SHANGHAI	CN	U1	3	0.358	76.81	3.271	221.467	97.856	231.534	1.318	0.410105	0.410105	1	0.861428	0.861428	1	0.353276	0.353276	1
dmu1243	57	2007	Bank of Taizhou Co Ltd	TAIZHOU	CN	C2	4	1.975	35.689	5.02	453.001	312.068	181.201	2.321	0.534935	0.707604	0.755981	0.697478	0.929764	0.750167	0.373106	0.657904	0.567113
dmu1244	58	2007	Standard Chartered Bank (China) Ltd	SHANGHAI	CN	U1	3	6.572	110.734	12.059	1208	835.536	392.601	1.687	0.461156	0.461156	1	0.614252	1	0.614252	0.461156	0.461156	1
dmu1245	59	2007	Industrial & Commercial Bank of China (The) - ICBC	BEIJING	CN	C2	1	946.27	3221.34	251.667	60400.2	41273.5	19126.7	7751.36	1	1	1	0.103752	1	0.103752	1	1	1
dmu1246	60	2007	Bank Sinopac (China) Ltd	NANJING	CN	U1	3	0.084	33.132	0.373	17.123	5.266	44.337	0.253	0.169913	0.406795	0.417687	0.831381	0.831381	1	0.338202	0.338202	1
dmu1247	61	2007	Morgan Stanley Bank International (China) Limited	ZHUHAI	CN	U1	3	0.19	18.696	0.447	53.043	14.724	52.345	0.118	0.389112	0.670379	0.580436	0.777027	0.777027	1	0.520903	0.520903	1
dmu1248	62	2007	Industrial Bank Co Ltd	FUZHOU, FUJIAN	CN	C2	2	81.801	875.803	95.972	18120.1	10066.7	9160.7	140.934	1	1	1	0.30356	1	0.30356	1	1	1
dmu1249	63	2007	China Zheshang Bank Co Ltd	HANGZHOU	CN	U1	4	5.004	17.78	4.71	100.667	61.742	57.47	0.668	0.146731	0.146731	1	0.577247	1.07126	0.538849	0.152952	0.157187	0.973058
dmu1250	64	2007	Ping An Bank Co Ltd	SHENZHEN	CN	C2	4	42.298	503.335	59.956	10066.7	6241.35	3422.68	97.659	0.999095	0.999095	1	0.442988	0.994889	0.445264	0.993988	0.993988	1
dmu1251	65	2007	KEB Bank (China) Co, Ltd.	TIANJIN	CN	U1	3	0.895	33.63	0.658	75.827	71.901	29.38	1.028	0.250994	0.302511	0.829702	0.742595	0.742595	1	0.224643	0.224643	1
dmu1252	66	2007	Bank of Liaoyang Co Ltd	LIAOYANG	CN	C2	4	8.526	40.877	3.798	453.001	281.868	49.936	14.914	0.429342	0.429342	1	0.313975	0.358426	0.875983	0.147047	0.153888	0.955546
dmu1253	67	2007	Bank of Montreal (China) Co Ltd	BEIJING	CN	U1	3	0.356	30.372	2.056	56.595	17.133	74.409	0.099	0.226006	0.226006	1	1	1.18224	0.845852	0.267193	0.267193	1
dmu1254	68	2007	Bank of Fuxin Co. Ltd	FUXIN	CN	U1	4	2.241	6.797	0.666	110.734	72.741	19.692	1.869	0.637678	0.637678	1	0.355087	0.530382	0.669493	0.338213	0.338213	1
dmu1255	69	2007	Bank of Jiujiang Co Ltd	JIUJIANG	CN	C2	4	2.318	23.911	3.35	312.068	171.134	68.364	2.105	0.524604	0.524604	1	0.439458	0.536267	0.819476	0.234318	0.281328	0.8329
dmu1256	70	2007	Bank of Hangzhou Co Ltd	HANGZHOU	CN	C2	4	14.853	231.534	24.732	3523.34	2013.34	1208	42.921	0.862113	0.862113	1	0.758177	0.84054	0.902012	0.724641	0.724641	1
dmu1257	71	2007	East West Bank (China) Limited	SHANGHAI	CN	C2	3	0.134	19.299	0.599	40.132	14.747	37.555	0.743	0.3911	0.442394	0.884054	0.642671	0.642671	1	0.284314	0.284314	1
dmu1258	72	2007	Bank of XI'an Co Ltd	XI'AN	CN	C2	4	9.127	110.734	7.09	1812.01	845.603	785.202	22.395	0.984714	0.984714	1	0.740575	0.740575	1	0.729254	0.729254	1
dmu1259	73	2007	Bank of Dalian	DALIAN	CN	U1	4	9.466	4.536	2.886	151	86.443	26.979	0.8	0.663343	0.663343	1	0.442645	0.535262	0.826969	0.355062	0.355062	1
dmu1260	74	2007	Bank of China Limited	BEIJING	CN	C2	1	885.869	2718.01	201.334	41273.5	26173.4	22146.7	2919.34	0.910765	0.910765	1	0.15091	1	0.15091	0.910765	0.910765	1
dmu1261	75	2007	China Minsheng Banking Corporation	BEIJING	CN	C2	2	95.68	805.336	120.8	14093.4	9664.03	5738.02	171.134	0.709569	0.709569	1	0.36559	0.991478	0.368732	0.703522	0.703522	1
dmu1262	76	2007	Hua Xia Bank co., Limited	BEIJING	CN	C2	2	23.674	17.701	14.594	1208	694.602	493.268	30.058	0.980126	0.980126	1	0.700913	0.957221	0.732237	0.938198	0.938198	1
dmu1263	77	2007	Bank of Nanjing	NANJING	CN	C2	4	6.822	140.934	4.282	855.669	422.801	604.002	11.102	0.544167	0.56904	0.95629	0.778895	0.976676	0.797496	0.423849	0.555768	0.762637
dmu1264	78	2007	Bank of Ningbo	NINGBO, ZHEJIANG	CN	C2	4	49.381	352.334	30.697	5234.68	2315.34	2818.68	48.863	0.723633	0.723633	1	0.68447	0.9895	0.691733	0.716035	0.716035	1
dmu1265	79	2007	Bank of Changsha Co Ltd	CHANGSHA, HUNAN	CN	C2	4	3.582	26.031	5.755	795.269	322.134	352.334	14.838	1	1.00007	0.999925	0.595622	0.595622	1	0.595667	0.595667	1
dmu1266	80	2007	Harbin Bank	HARBIN	CN	C2	4	96.643	271.801	21.481	3926.01	1409.34	2013.34	31.471	0.628062	0.628062	1	0.729706	0.966481	0.755013	0.60701	0.60701	1
dmu1267	81	2007	Bank of Tokyo Mitsubishi UFJ (China) Ltd	SHANGHAI	CN	U1	3	0.943	67.162	8.656	422.801	533.535	85.644	7.406	0.434386	0.434386	1	0.731169	0.731169	1	0.31761	0.31761	1
dmu1268	82	2007	United Overseas Bank (China) Limited	SHANGHAI	CN	U1	3	0.147	16.776	1.654	85.423	58.886	43.583	0.988	0.767587	0.767587	1	0.520406	0.520406	1	0.399457	0.399457	1
dmu1269	83	2007	Nanchong City Commercial Bank Co., Ltd	NANCHONG	CN	C2	4	1.103	11.025	0.602	221.467	95.239	91.673	1.723	1	1	1	0.468295	0.632651	0.740211	0.632651	0.632651	1
dmu1270	84	2007	Bank of Chengdu Co Ltd	CHENGDU	CN	C2	4	14.738	140.934	10.275	2114.01	1006.67	906.003	27.247	0.806967	0.806967	1	0.752118	0.752118	1	0.606935	0.606935	1
dmu1271	85	2007	Bank of Nanchang co., Ltd	NANCHANG	CN	C2	4	21.419	161.067	12.108	1812.01	825.469	895.936	32.321	0.510398	0.557679	0.915218	0.674198	0.727117	0.927221	0.344109	0.405498	0.848608
dmu1272	86	2007	BNP Paribas (China)	SHANGHAI	CN	U1	3	0.302	3.805	4.46	7.862	10.097	1.701	0.171	0.093586	0.352794	0.265271	0.2934	0.2934	1	0.10351	0.10351	1
dmu1273	87	2007	Bank of Wenzhou Co Ltd	WENZHOU	CN	U1	4	3.475	3.689	2.193	100.667	63.018	42.114	0.59	0.638278	0.638278	1	0.536853	0.858357	0.625443	0.54787	0.54787	1
dmu1274	88	2007	Bank of Luoyang Co Ltd	LUOYANG	CN	C2	4	4.63	21.88	2.322	332.201	201.334	89.31	6.283	0.500776	0.500776	1	0.438767	0.617764	0.71025	0.309361	0.309361	1
dmu1275	89	2007	Panzhihua City Commercial Bank Co Ltd	PANZHIHUA	CN	U1	4	0.592	1.742	1.385	41.779	34.241	9.568	0.564	0.919445	0.919445	1	0.634513	0.908031	0.698779	0.834884	0.834884	1
dmu1276	90	2007	Bank of Shanghai	SHANGHAI	CN	C2	4	56.733	563.735	48.36	9664.03	5335.35	3322.01	140.934	0.929819	0.929819	1	0.44951	0.811437	0.553968	0.717053	0.754489	0.950382
dmu1277	91	2007	Fubon Bank (China) Co., Ltd	SHANGHAI	CN	U1	3	0.648	5.255	0.755	8.053	3.979	8.64	0.018	0.740064	0.740064	1	1	1.10909	0.901638	0.820799	0.820799	1
dmu1278	92	2007	Bank of Beijing Co Ltd	BEIJING	CN	C2	4	22.375	493.268	20.624	5335.35	2818.68	3221.34	79.292	0.996671	0.996671	1	0.724269	0.993377	0.729098	0.99007	0.99007	1
dmu1279	93	2007	Bank of Tianjin	TIANJIN	CN	C2	4	17.807	120.8	8.373	1610.67	734.869	1006.67	27.668	0.663197	0.663197	1	0.840372	0.840372	1	0.557332	0.557332	1
dmu1280	1	2008	China Construction Bank Corporation Joint Stock Company	BEIJING	CN	C2	1	726.831	2495.09	227.813	37968.8	23866.1	13017.9	2712.05	0.654643	0.912374	0.717516	0.157904	0.833008	0.189559	0.517964	0.760015	0.681518
dmu1281	2	2008	Societe Generale (China) Limited	BEIJING	CN	U1	3	0.438	59.319	1.44	70.974	42.091	91.132	0.797	0.186813	0.224286	0.832923	1	1.1085	0.902121	0.24862	0.24862	1
dmu1282	3	2008	Metropolitan Bank (China) Ltd	JIANGSU	CN	U1	3	0.126	20.942	0.408	12.061	8.08	21.722	0.081	0.143203	0.187227	0.764863	1	1.9422	0.514879	0.363633	0.363633	1
dmu1283	4	2008	Hang Seng Bank (China) Limited	SHANGHAI	CN	U1	3	1.938	69.368	2.458	379.688	357.991	79.898	0.875	0.520914	0.520914	1	0.680117	0.680117	1	0.354283	0.354283	1
dmu1284	5	2008	Deutsche Bank (China) Co Ltd	BEIJING	CN	U1	3	1.197	53.684	5.79	336.295	206.116	260.357	0.421	0.385522	0.385522	1	1	1	1	0.385522	0.385522	1
dmu1285	6	2008	Bank of Guangzhou Co,, Ltd	GUANGZHOU	CN	U1	4	7.851	130.179	6.514	1627.23	618.348	640.045	7.439	0.775247	0.916204	0.846151	0.546982	0.93566	0.584595	0.424047	0.857255	0.494657
dmu1286	7	2008	Bank of Jilin Co Ltd	CHANGCHUN	CN	C1	4	19.711	49.634	13.852	715.982	488.17	216.964	11.712	0.336595	0.336595	1	0.58215	0.767887	0.758119	0.225648	0.258467	0.873024
dmu1287	8	2008	Industrial Bank of Korea (China) Limited	TIANJIN	CN	U1	3	0.454	36.256	2.202	162.723	105.499	70.719	1.308	0.538124	0.555634	0.968486	0.523925	0.523925	1	0.291111	0.291111	1
dmu1288	9	2008	Citibank (China) Co Ltd	SHANGHAI	CN	U1	3	2.015	73.787	7.743	1410.27	542.411	998.036	1.167	1	1	1	0.59703	1	0.59703	1	1	1
dmu1289	10	2008	Credit Agricole CIB (China)	SHANGHAI	CN	U1	3	0.107	48.955	1.449	130.179	101.26	91.261	1.444	0.737704	0.737704	1	0.732069	0.732069	1	0.54005	0.54005	1
dmu1290	11	2008	Huishang Bank Co Ltd	HEFEI	CN	C2	4	24.223	357.991	22.861	5098.66	2820.54	1735.71	66.461	0.961536	0.961536	1	0.640621	0.815493	0.785563	0.784125	0.784125	1
dmu1291	12	2008	Bank of Jinzhou Co Ltd	JINZHOU	CN	C2	4	45.652	141.027	6.883	1410.27	672.59	607.5	13.954	0.504177	0.504177	1	0.633094	0.771801	0.820281	0.359214	0.389124	0.923135
dmu1292	13	2008	Wing Hang Bank (China) Ltd	SHENZHEN	CN	U1	3	1.438	19.41	2.899	83.878	108.482	42.855	0.645	0.191708	0.191708	1	1	1.05672	0.946325	0.202581	0.202581	1
dmu1293	14	2008	Bank of Guiyang Co Ltd	GUIYANG	CN	C2	4	26.835	141.027	13.504	1952.68	1019.73	759.375	33.593	0.540791	0.586004	0.922845	0.674029	0.736046	0.915743	0.364509	0.431326	0.845089
dmu1294	15	2008	Bank of Shaoxing Co Ltd	SHAOXING	CN	C2	4	5.772	39.697	4.357	531.563	379.688	97.834	15.35	0.541588	0.553693	0.978138	0.467476	0.548518	0.852253	0.25318	0.30371	0.833624
dmu1295	16	2008	China Merchants Bank Co Ltd	SHENZHEN	CN	C2	2	72.087	64.223	18.35	3145.98	1844.2	1193.3	87.815	0.948019	0.948019	1	0.685869	0.766565	0.89473	0.726718	0.726718	1
dmu1296	17	2008	Bank of Rizhao	RIZHAO	CN	C2	4	12.215	51.379	3.685	596.652	368.839	162.723	18.37	0.476546	0.476546	1	0.477947	0.643516	0.742712	0.281753	0.306665	0.918765
dmu1297	18	2008	Shanghai Pudong Development Bank	SHANGHAI	CN	C2	2	107.328	661.741	130.179	19526.8	10848.2	9546.43	260.357	1	1	1	0.284726	0.865953	0.328801	0.865953	0.865953	1
dmu1298	19	2008	China Everbright Bank Co Ltd	BEIJING	CN	C2	2	206.116	1952.68	184.42	35799.1	17357.1	15187.5	444.777	0.96189	0.96189	1	0.166905	0.881405	0.189362	0.847815	0.847815	1
dmu1299	20	2008	Bank of Suzhou Co Ltd	SUZHOU	CN	C2	4	13.926	216.964	4.457	683.438	390.536	379.688	12.75	0.320004	0.320004	1	0.679875	0.827242	0.821857	0.238154	0.264721	0.899642
dmu1300	21	2008	Bank of Kunlun Co Ltd	KARAMAY	CN	U1	4	0.488	49.359	0.529	292.902	151.875	184.42	0.871	1	1	1	0.706769	1	0.706769	1	1	1
dmu1301	22	2008	Bank of Cangzhou Co Ltd	CANGZHOU	CN	U1	4	0.587	2.139	2.596	63.766	38.335	27.574	0.648	0.915321	0.915321	1	0.525605	0.894141	0.587832	0.818426	0.818426	1
dmu1302	23	2008	Bank of Zhengzhou Co Ltd		CN	U1	4	3.045	11.082	1.064	249.509	98.379	80.072	1.782	0.722272	0.722272	1	0.337225	0.545497	0.618198	0.393998	0.393998	1
dmu1303	24	2008	Bank of Yingkou	YINGKOU,	CN	U1	4	2.92	4.883	0.497	80.889	51.21	25.07	1.165	0.74254	0.74254	1	0.52199	0.70812	0.737149	0.525807	0.525807	1
dmu1304	25	2008	Bank of Qingdao Co Ltd	QINGDAO	CN	U1	4	1.349	8.603	5.645	119.33	71.192	40.37	0.629	0.412681	0.412681	1	0.559923	0.811113	0.690314	0.248682	0.334731	0.742931
dmu1305	26	2008	Bank of East Asia (China) Ltd	SHANGHAI	CN	U1	3	8.016	47.707	21.843	488.17	368.839	162.723	5.191	0.261326	0.265829	0.983061	0.677165	0.677165	1	0.18001	0.18001	1
dmu1306	27	2008	Sumitomo Mitsui Banking Corporation (China) Limited	SHANGHAI	CN	U1	3	0.84	141.027	6.072	759.375	412.232	488.17	6.644	0.730427	0.730427	1	0.769234	0.769234	1	0.561869	0.561869	1
dmu1307	28	2008	CITIC Bank International (china) Limited	SHENZHEN	CN	C1	3	0.089	16.458	0.486	51.549	59.938	6.224	0.37	0.593483	0.84054	0.706073	0.346676	0.346676	1	0.291395	0.291395	1
dmu1308	29	2008	Kookmin Bank (China) Co., Ltd.	BEIJING	CN	U1	3	0.317	41.721	0.526	51.487	18.514	72.3	0.331	0.231156	0.373872	0.618276	0.883916	0.883916	1	0.330472	0.330472	1
dmu1309	30	2008	Jinshang Bank Co Ltd	TAIYUAN	CN	C2	4	3.409	91.848	12.02	1193.3	466.473	574.956	14.414	0.584086	0.915363	0.638092	0.566481	0.668442	0.847465	0.330874	0.611867	0.540761
dmu1310	31	2008	Zhongyuan Bank Co Ltd	NANYANG CITY	CN	C2	4	54.36	314.598	27.88	2929.02	1627.23	824.465	64.162	0.422155	0.422155	1	0.682514	0.682514	1	0.288127	0.288127	1
dmu1311	32	2008	Bank of Quanzhou Co., Ltd	QUANZHOU	CN	U1	4	8.643	60.479	2.366	661.741	260.357	336.295	6.647	0.636338	0.636338	1	0.50449	0.671043	0.7518	0.402508	0.42701	0.94262
dmu1312	33	2008	China CITIC Bank	BEIJING	CN	U1	2	184.42	3362.95	249.509	44477.7	27120.5	14102.7	596.652	0.979689	0.979689	1	0.136318	0.967847	0.140847	0.948188	0.948188	1
dmu1313	34	2008	China Guangfa Bank Co Ltd	GUANGZHOU	CN	U1	2	39.426	53.51	21.455	1735.71	998.036	629.197	10.788	0.695128	0.695128	1	0.709691	1	0.709691	0.695128	0.695128	1
dmu1314	35	2008	Bank of Communications Co. Ltd	SHANGHAI	CN	C2	2	195.268	119.33	45.517	9004.02	5641.07	3796.88	412.232	1	1	1	0.428291	0.775561	0.552234	0.775561	0.775561	1
dmu1315	36	2008	Agricultural Bank of China Limited	BEIJING	CN	C2	1	1084.82	4664.73	466.473	86785.7	52071.4	35799.1	10848.2	1	1	1	0.074617	0.92546	0.080627	0.92546	0.92546	1
dmu1316	37	2008	Bank of Jinhua Co Ltd	JINHUA	CN	U1	4	2.695	10.813	4.51	173.571	130.179	51.965	0.994	0.413486	0.413486	1	0.585724	0.738499	0.793128	0.285826	0.305359	0.936033
dmu1317	38	2008	Nanyang Commercial Bank (China) Limited	SHANGHAI	CN	U1	3	0.697	40.827	0.05	173.571	151.875	61.078	0.868	0.879954	0.879954	1	0.722659	0.722659	1	0.635907	0.635907	1
dmu1318	39	2008	Dah Sing Bank (China) Limited	SHENZEN	CN	U1	3	0.436	17.346	1.315	96.201	47.057	45.336	1.129	0.692374	0.692374	1	0.392804	0.392804	1	0.271967	0.271967	1
dmu1319	40	2008	Weihai City Commercial Bank Co Ltd	WEIHAI	CN	U1	4	2.763	16.617	5.15	206.116	141.027	86.529	0.091	0.364794	0.364794	1	0.8089	1	0.8089	0.364794	0.364794	1
dmu1320	41	2008	Mizuho Bank (China) Ltd	SHANGHAI	CN	U1	3	1.2	66.652	4.816	574.956	466.473	184.42	6.407	0.633866	0.633866	1	0.729531	0.729531	1	0.462425	0.462425	1
dmu1321	42	2008	HSBC Bank (China) Co Ltd	SHANGHAI	CN	U1	3	11.783	162.723	12.686	1844.2	889.554	987.188	3.988	0.581613	0.581613	1	0.844551	0.844551	1	0.491202	0.491202	1
dmu1322	43	2008	OCBC Bank (China) Limited	SHANGHAI	CN	U1	3	0.532	51.779	0.894	130.179	162.723	27.654	0.995	0.364798	0.485575	0.75127	0.591226	0.591226	1	0.287085	0.287085	1
dmu1323	44	2008	Hana Bank (China) Company Ltd	BEIJING	CN	U1	3	0.562	29.584	0	101.825	99.972	32.137	1.289	1	1	1	0.58261	0.58261	1	0.58261	0.58261	1
dmu1324	45	2008	Bank of Weifang Co Ltd	WEIFANG	CN	C2	4	2.033	10.327	7.254	238.661	151.875	97.736	2.448	0.59173	0.59173	1	0.523922	0.718662	0.729024	0.349615	0.425254	0.822132
dmu1325	46	2008	Bank of Deyang	DEYANG	CN	U1	4	1.405	4.903	0.449	72.345	45.303	27.357	0.743	0.813799	0.813799	1	0.58421	0.846978	0.689758	0.68927	0.68927	1
dmu1326	47	2008	JP Morgan Chase Bank (China) Co Ltd	BEIJING	CN	U1	3	0.175	32.249	5.141	184.42	90.263	130.179	1.278	0.683128	0.683128	1	0.624006	0.624006	1	0.426276	0.426276	1
dmu1327	48	2008	Shinhan Bank (China) Limited	BEIJING	CN	U1	3	0.11	5.675	0.786	50.399	50.121	6.393	0.478	0.867513	0.867513	1	0.278732	0.278732	1	0.241804	0.241804	1
dmu1328	49	2008	Bank of Lanzhou Co. Ltd	LANZHOU	CN	C2	4	23.258	141.027	10.629	1952.68	1193.3	661.741	24.555	0.657438	0.657438	1	0.849435	0.849435	1	0.55845	0.55845	1
dmu1329	50	2008	Bank of Jiaxing Co Ltd	JIAXING	CN	C2	4	5.226	44.765	3.745	509.866	347.143	108.482	10.711	0.537361	0.539186	0.996615	0.489768	0.606691	0.807278	0.263182	0.327119	0.804545
dmu1330	51	2008	Zhejiang Tailong Commercial Bank Co Ltd	TAIZHOU	CN	C2	4	4.983	39.42	12.646	553.259	347.143	91.367	4.062	0.388713	0.42792	0.908378	0.450204	0.578384	0.778383	0.175	0.247502	0.707065
dmu1331	52	2008	Zhejiang Mintai Commercial Bank	WENLING	CN	C2	4	12.665	53.087	6.441	650.893	390.536	184.42	4.83	0.427809	0.427809	1	0.56864	0.714801	0.795522	0.260275	0.305798	0.851134
dmu1332	53	2008	Zhejiang Chouzhou Commercial Bank	YIWU	CN	C2	4	2.827	99.622	12.225	943.795	553.259	314.598	10.21	0.481337	0.772501	0.623089	0.602941	0.753569	0.800114	0.290218	0.582133	0.498542
dmu1333	54	2008	Bank of Guilin Co Ltd	GUILIN	CN	C2	4	7.001	65.359	5.395	1193.3	336.295	488.17	6.927	0.83705	0.896701	0.933477	0.428591	0.605502	0.707828	0.358752	0.542954	0.660741
dmu1334	55	2008	DBS BANK (China) Limited	SHANGHAI	CN	U1	3	0.195	60.862	2.204	368.839	347.143	97.619	4.38	1	1	1	0.713457	0.713457	1	0.713457	0.713457	1
dmu1335	56	2008	Royal Bank of Scotland (China) Co Ltd (The)	SHANGHAI	CN	U1	3	0.386	82.773	3.525	238.661	105.453	249.509	1.42	0.402482	0.402482	1	0.867113	0.867113	1	0.348997	0.348997	1
dmu1336	57	2008	Bank of Taizhou Co Ltd	TAIZHOU	CN	C2	4	2.129	38.459	5.41	488.17	336.295	195.268	2.501	0.533956	0.707017	0.755224	0.701334	0.949056	0.738981	0.374482	0.670998	0.558097
dmu1337	58	2008	Standard Chartered Bank (China) Ltd	SHANGHAI	CN	U1	3	7.082	119.33	12.996	1301.79	900.402	423.081	1.818	0.461156	0.461156	1	0.612961	1	0.612961	0.461156	0.461156	1
dmu1338	59	2008	Industrial & Commercial Bank of China (The) - ICBC	BEIJING	CN	C2	1	1019.73	3471.43	271.205	65089.3	44477.7	20611.6	8353.13	1	1	1	0.096856	1	0.096856	1	1	1
dmu1339	60	2008	Bank Sinopac (China) Ltd	NANJING	CN	U1	3	0.09	35.704	0.402	18.452	5.675	47.779	0.273	0.169913	0.308929	0.550007	0.833845	0.833845	1	0.257599	0.257599	1
dmu1340	61	2008	Morgan Stanley Bank International (China) Limited	ZHUHAI	CN	U1	3	0.205	20.147	0.482	57.161	15.867	56.409	0.127	0.405162	0.669955	0.60476	0.749568	0.749568	1	0.502177	0.502177	1
dmu1341	62	2008	Industrial Bank Co Ltd	FUZHOU, FUJIAN	CN	C2	2	88.151	943.795	103.422	19526.8	10848.2	9871.88	151.875	1	1	1	0.285705	1	0.285705	1	1	1
dmu1342	63	2008	China Zheshang Bank Co Ltd	HANGZHOU	CN	U1	4	5.392	19.16	5.076	108.482	66.535	61.932	0.72	0.146731	0.146731	1	0.582729	1.04192	0.559284	0.148417	0.152881	0.970801
dmu1343	64	2008	Ping An Bank Co Ltd	SHENZHEN	CN	C2	4	45.582	542.411	64.61	10848.2	6725.9	3688.39	105.241	0.999358	0.999358	1	0.421625	0.996366	0.423163	0.995726	0.995726	1
dmu1344	65	2008	KEB Bank (China) Co, Ltd.	TIANJIN	CN	U1	3	0.965	36.24	0.709	81.714	77.483	31.661	1.107	0.24809	0.301225	0.823604	0.73517	0.73517	1	0.221451	0.221451	1
dmu1345	66	2008	Bank of Liaoyang Co Ltd	LIAOYANG	CN	C2	4	9.187	44.05	4.093	488.17	303.75	53.813	16.072	0.433376	0.433376	1	0.321514	0.35816	0.897683	0.148415	0.155218	0.956171
dmu1346	67	2008	Bank of Montreal (China) Co Ltd	BEIJING	CN	U1	3	0.383	32.73	2.216	60.989	18.463	80.186	0.106	0.220609	0.220609	1	1	1.17829	0.848686	0.259942	0.259942	1
dmu1347	68	2008	Bank of Fuxin Co. Ltd	FUXIN	CN	U1	4	2.415	7.325	0.717	119.33	78.388	21.221	2.014	0.604384	0.604384	1	0.325625	0.529015	0.615531	0.319728	0.319728	1
dmu1348	69	2008	Bank of Jiujiang Co Ltd	JIUJIANG	CN	C2	4	2.497	25.768	3.61	336.295	184.42	73.671	2.269	0.524604	0.524604	1	0.441215	0.54328	0.812132	0.232395	0.285007	0.815401
dmu1349	70	2008	Bank of Hangzhou Co Ltd	HANGZHOU	CN	C2	4	16.007	249.509	26.652	3796.88	2169.64	1301.79	46.253	0.862751	0.862751	1	0.736663	0.843669	0.873166	0.727877	0.727877	1
dmu1350	71	2008	East West Bank (China) Limited	SHANGHAI	CN	C2	3	0.145	20.797	0.645	43.247	15.892	40.47	0.8	0.416551	0.423627	0.983297	0.646636	0.646636	1	0.273932	0.273932	1
dmu1351	72	2008	Bank of XI'an Co Ltd	XI'AN	CN	C2	4	9.835	119.33	7.64	1952.68	911.25	846.161	24.133	0.987555	0.987555	1	0.745404	0.745404	1	0.736127	0.736127	1
dmu1352	73	2008	Bank of Dalian	DALIAN	CN	U1	4	10.201	4.888	3.11	162.723	93.154	29.074	0.862	0.6491	0.6491	1	0.442631	0.528685	0.83723	0.343169	0.343169	1
dmu1353	74	2008	Bank of China Limited	BEIJING	CN	C2	1	954.643	2929.02	216.964	44477.7	28205.4	23866.1	3145.98	0.870933	0.870933	1	0.140936	1	0.140936	0.870933	0.870933	1
dmu1354	75	2008	China Minsheng Banking Corporation	BEIJING	CN	C2	2	103.108	867.857	130.179	15187.5	10414.3	6183.48	184.42	0.709569	0.709569	1	0.345371	0.991478	0.34834	0.703522	0.703522	1
dmu1355	76	2008	Hua Xia Bank co., Limited	BEIJING	CN	C2	2	25.512	19.075	15.728	1301.79	748.527	531.563	32.392	0.967852	0.967852	1	0.699811	0.932582	0.750402	0.902602	0.902602	1
dmu1356	77	2008	Bank of Nanjing	NANJING	CN	C2	4	7.351	151.875	4.614	922.099	455.625	650.893	11.964	0.545642	0.571783	0.954282	0.790338	0.983247	0.803804	0.431242	0.562204	0.767056
dmu1357	78	2008	Bank of Ningbo	NINGBO, ZHEJIANG	CN	C2	4	53.215	379.688	33.08	5641.07	2495.09	3037.5	52.656	0.724977	0.724977	1	0.657695	0.992542	0.662637	0.71957	0.71957	1
dmu1358	79	2008	Bank of Changsha Co Ltd	CHANGSHA, HUNAN	CN	C2	4	3.86	28.051	6.201	857.009	347.143	379.688	15.99	1	1.00005	0.999954	0.598201	0.598201	1	0.598228	0.598228	1
dmu1359	80	2008	Harbin Bank	HARBIN	CN	C2	4	104.146	292.902	23.148	4230.81	1518.75	2169.64	33.914	0.631567	0.631567	1	0.706703	0.976085	0.724018	0.616463	0.616463	1
dmu1360	81	2008	Bank of Tokyo Mitsubishi UFJ (China) Ltd	SHANGHAI	CN	U1	3	1.016	72.376	9.328	455.625	574.956	92.293	7.981	0.431209	0.431209	1	0.748353	0.748353	1	0.322696	0.322696	1
dmu1361	82	2008	United Overseas Bank (China) Limited	SHANGHAI	CN	U1	3	0.159	18.079	1.782	92.054	63.457	46.966	1.065	0.750464	0.750464	1	0.518467	0.518467	1	0.389091	0.389091	1
dmu1362	83	2008	Nanchong City Commercial Bank Co., Ltd	NANCHONG	CN	C2	4	1.189	11.881	0.649	238.661	102.633	98.79	1.857	1	1	1	0.47844	0.614685	0.77835	0.614685	0.614685	1
dmu1363	84	2008	Bank of Chengdu Co Ltd	CHENGDU	CN	C2	4	15.882	151.875	11.073	2278.13	1084.82	976.34	29.363	0.809023	0.809023	1	0.756936	0.756936	1	0.612379	0.612379	1
dmu1364	85	2008	Bank of Nanchang co., Ltd	NANCHANG	CN	C2	4	23.082	173.571	13.048	1952.68	889.554	965.491	34.83	0.510398	0.559381	0.912434	0.688508	0.730635	0.942342	0.351413	0.408704	0.859823
dmu1365	86	2008	BNP Paribas (China)	SHANGHAI	CN	U1	3	0.325	4.101	4.806	8.472	10.881	1.833	0.184	0.096134	0.221041	0.434915	0.327388	0.327388	1	0.072366	0.072366	1
dmu1366	87	2008	Bank of Wenzhou Co Ltd	WENZHOU	CN	U1	4	3.744	3.975	2.363	108.482	67.91	45.383	0.636	0.621042	0.621042	1	0.536853	0.837975	0.640655	0.520417	0.520417	1
dmu1367	88	2008	Bank of Luoyang Co Ltd	LUOYANG	CN	C2	4	4.989	23.578	2.503	357.991	216.964	96.243	6.771	0.50977	0.50977	1	0.446333	0.62185	0.71775	0.315424	0.317001	0.995025
dmu1368	89	2008	Panzhihua City Commercial Bank Co Ltd	PANZHIHUA	CN	U1	4	0.638	1.877	1.493	45.023	36.9	10.311	0.608	0.87422	0.87422	1	0.634419	0.863448	0.734751	0.754843	0.754843	1
dmu1369	90	2008	Bank of Shanghai	SHANGHAI	CN	C2	4	61.137	607.5	52.114	10414.3	5749.56	3579.91	151.875	0.933454	0.933454	1	0.428367	0.812436	0.527262	0.708202	0.758372	0.933845
dmu1370	91	2008	Fubon Bank (China) Co., Ltd	SHANGHAI	CN	U1	3	0.698	5.662	0.814	8.678	4.288	9.311	0.02	0.063588	0.617263	0.103016	1	1.16936	0.855169	0.721801	0.721801	1
dmu1371	92	2008	Bank of Beijing Co Ltd	BEIJING	CN	C2	4	24.112	531.563	22.225	5749.56	3037.5	3471.43	85.448	0.997637	0.997637	1	0.693808	0.99529	0.697091	0.992937	0.992937	1
dmu1372	93	2008	Bank of Tianjin	TIANJIN	CN	C2	4	19.19	130.179	9.024	1735.71	791.92	1084.82	29.816	0.665595	0.665595	1	0.849793	0.849793	1	0.565618	0.565618	1
dmu1373	1	2009	China Construction Bank Corporation Joint Stock Company	BEIJING	CN	C2	1	722.424	2479.96	226.431	37738.6	23721.4	12938.9	2695.61	0.654207	0.915136	0.714874	0.158748	0.833008	0.190572	0.517154	0.762316	0.678398
dmu1374	2	2009	Societe Generale (China) Limited	BEIJING	CN	U1	3	0.435	58.959	1.431	70.544	41.836	90.579	0.792	0.186813	0.224553	0.831933	1	1.10857	0.902065	0.248932	0.248932	1
dmu1375	3	2009	Metropolitan Bank (China) Ltd	JIANGSU	CN	U1	3	0.125	20.815	0.405	11.988	8.031	21.59	0.081	0.144204	0.188141	0.766468	1	1.93991	0.515489	0.364976	0.364976	1
dmu1376	4	2009	Hang Seng Bank (China) Limited	SHANGHAI	CN	U1	3	1.926	68.948	2.443	377.386	355.821	79.414	0.869	0.521047	0.521047	1	0.678489	0.678489	1	0.353525	0.353525	1
dmu1377	5	2009	Deutsche Bank (China) Co Ltd	BEIJING	CN	U1	3	1.19	53.358	5.755	334.256	204.866	258.779	0.418	0.385831	0.385831	1	1	1	1	0.385831	0.385831	1
dmu1378	6	2009	Bank of Guangzhou Co,, Ltd	GUANGZHOU	CN	U1	4	7.803	129.389	6.475	1617.37	614.599	636.164	7.394	0.775557	0.915928	0.846745	0.546452	0.933598	0.585318	0.423805	0.855108	0.495616
dmu1379	7	2009	Bank of Jilin Co Ltd	CHANGCHUN	CN	C1	4	19.591	49.333	13.768	711.641	485.21	215.649	11.641	0.336595	0.336595	1	0.581237	0.767034	0.757772	0.225475	0.25818	0.873325
dmu1380	8	2009	Industrial Bank of Korea (China) Limited	TIANJIN	CN	U1	3	0.451	36.036	2.189	161.737	104.859	70.29	1.3	0.540339	0.557153	0.969822	0.523206	0.523206	1	0.291506	0.291506	1
dmu1381	9	2009	Citibank (China) Co Ltd	SHANGHAI	CN	U1	3	2.003	73.339	7.696	1401.72	539.122	991.985	1.16	1	1	1	0.597972	1	0.597972	1	1	1
dmu1382	10	2009	Credit Agricole CIB (China)	SHANGHAI	CN	U1	3	0.106	48.658	1.44	129.389	100.646	90.708	1.436	0.740186	0.740186	1	0.731199	0.731199	1	0.541223	0.541223	1
dmu1383	11	2009	Huishang Bank Co Ltd	HEFEI	CN	C2	4	24.076	355.821	22.722	5067.75	2803.44	1725.19	66.058	0.961102	0.961102	1	0.642483	0.815321	0.788012	0.783606	0.783606	1
dmu1384	12	2009	Bank of Jinzhou Co Ltd	JINZHOU	CN	C2	4	45.376	140.172	6.841	1401.72	668.512	603.817	13.869	0.503954	0.503954	1	0.632454	0.771141	0.820154	0.359011	0.38862	0.92381
dmu1385	13	2009	Wing Hang Bank (China) Ltd	SHENZHEN	CN	U1	3	1.429	19.293	2.882	83.37	107.824	42.595	0.641	0.191915	0.191915	1	1	1.05649	0.946527	0.202757	0.202757	1
dmu1386	14	2009	Bank of Guiyang Co Ltd	GUIYANG	CN	C2	4	26.673	140.172	13.422	1940.84	1013.55	754.771	33.39	0.540791	0.585862	0.923069	0.672956	0.735689	0.914729	0.363929	0.431012	0.844359
dmu1387	15	2009	Bank of Shaoxing Co Ltd	SHAOXING	CN	C2	4	5.737	39.457	4.331	528.34	377.386	97.241	15.257	0.541698	0.553421	0.978817	0.467085	0.548503	0.851563	0.253019	0.303553	0.833525
dmu1388	16	2009	China Merchants Bank Co Ltd	SHENZHEN	CN	C2	2	71.65	63.834	18.238	3126.91	1833.02	1186.07	87.283	0.949724	0.949724	1	0.686273	0.766827	0.894952	0.728274	0.728274	1
dmu1389	17	2009	Bank of Rizhao	RIZHAO	CN	C2	4	12.141	51.067	3.662	593.035	366.603	161.737	18.259	0.476131	0.476131	1	0.477617	0.643377	0.742359	0.281866	0.306332	0.920132
dmu1390	18	2009	Shanghai Pudong Development Bank	SHANGHAI	CN	C2	2	106.678	657.729	129.389	19408.4	10782.4	9488.55	258.779	1	1	1	0.286138	0.865953	0.330431	0.865953	0.865953	1
dmu1391	19	2009	China Everbright Bank Co Ltd	BEIJING	CN	C2	2	204.866	1940.84	183.302	35582.1	17251.9	15095.4	442.08	0.960586	0.960586	1	0.167794	0.877842	0.191144	0.843243	0.843243	1
dmu1392	20	2009	Bank of Suzhou Co Ltd	SUZHOU	CN	C2	4	13.842	215.649	4.43	679.294	388.168	377.386	12.673	0.319784	0.319784	1	0.67874	0.826836	0.820888	0.237689	0.264409	0.898944
dmu1393	21	2009	Bank of Kunlun Co Ltd	KARAMAY	CN	U1	4	0.485	49.06	0.526	291.126	150.954	183.302	0.865	1	1	1	0.706463	1	0.706463	1	1	1
dmu1394	22	2009	Bank of Cangzhou Co Ltd	CANGZHOU	CN	U1	4	0.583	2.126	2.58	63.38	38.102	27.407	0.644	0.91784	0.91784	1	0.525619	0.895935	0.586671	0.822326	0.822326	1
dmu1395	23	2009	Bank of Zhengzhou Co Ltd		CN	U1	4	3.026	11.015	1.058	247.996	97.783	79.586	1.771	0.722272	0.722272	1	0.336721	0.547015	0.615561	0.395094	0.395094	1
dmu1396	24	2009	Bank of Yingkou	YINGKOU,	CN	U1	4	2.902	4.854	0.494	80.398	50.899	24.918	1.157	0.74664	0.74664	1	0.524382	0.708815	0.739801	0.52923	0.52923	1
dmu1397	25	2009	Bank of Qingdao Co Ltd	QINGDAO	CN	U1	4	1.341	8.551	5.61	118.607	70.76	40.125	0.625	0.412681	0.412681	1	0.559325	0.812971	0.688001	0.249081	0.335498	0.742422
dmu1398	26	2009	Bank of East Asia (China) Ltd	SHANGHAI	CN	U1	3	7.967	47.418	21.711	485.21	366.603	161.737	5.16	0.261433	0.265875	0.983293	0.676592	0.676592	1	0.179889	0.179889	1
dmu1399	27	2009	Sumitomo Mitsui Banking Corporation (China) Limited	SHANGHAI	CN	U1	3	0.835	140.172	6.035	754.771	409.733	485.21	6.603	0.730123	0.730123	1	0.768112	0.768112	1	0.560816	0.560816	1
dmu1400	28	2009	CITIC Bank International (china) Limited	SHENZHEN	CN	C1	3	0.088	16.358	0.483	51.237	59.574	6.186	0.368	0.591369	0.844573	0.700199	0.346929	0.346929	1	0.293007	0.293007	1
dmu1401	29	2009	Kookmin Bank (China) Co., Ltd.	BEIJING	CN	U1	3	0.315	41.468	0.523	51.174	18.402	71.861	0.329	0.230301	0.332584	0.69246	0.995287	0.995287	1	0.331016	0.331016	1
dmu1402	30	2009	Jinshang Bank Co Ltd	TAIYUAN	CN	C2	4	3.388	91.291	11.947	1186.07	463.645	571.47	14.326	0.58433	0.915383	0.638345	0.565811	0.668114	0.846878	0.330621	0.61158	0.540601
dmu1403	31	2009	Zhongyuan Bank Co Ltd	NANYANG CITY	CN	C2	4	54.031	312.691	27.711	2911.26	1617.37	819.466	63.773	0.422012	0.422012	1	0.682381	0.682381	1	0.287973	0.287973	1
dmu1404	32	2009	Bank of Quanzhou Co., Ltd	QUANZHOU	CN	U1	4	8.591	60.112	2.352	657.729	258.779	334.256	6.607	0.635738	0.635738	1	0.503623	0.670331	0.751305	0.4022	0.426154	0.94379
dmu1405	33	2009	China CITIC Bank	BEIJING	CN	U1	2	183.302	3342.56	247.996	44208	26956.1	14017.2	593.035	0.979026	0.979026	1	0.137055	0.966833	0.141757	0.946555	0.946555	1
dmu1406	34	2009	China Guangfa Bank Co Ltd	GUANGZHOU	CN	U1	2	39.187	53.185	21.325	1725.19	991.985	625.382	10.722	0.6959	0.6959	1	0.710272	1	0.710272	0.6959	0.6959	1
dmu1407	35	2009	Bank of Communications Co. Ltd	SHANGHAI	CN	C2	2	194.084	118.607	45.241	8949.43	5606.87	3773.86	409.733	1	1	1	0.429407	0.775662	0.553601	0.775662	0.775662	1
dmu1408	36	2009	Agricultural Bank of China Limited	BEIJING	CN	C2	1	1078.24	4636.45	463.645	86259.6	51755.7	35582.1	10782.4	1	1	1	0.075049	0.92322	0.08129	0.92322	0.92322	1
dmu1409	37	2009	Bank of Jinhua Co Ltd	JINHUA	CN	U1	4	2.679	10.747	4.483	172.519	129.389	51.65	0.988	0.41429	0.41429	1	0.585302	0.738499	0.792556	0.286207	0.305953	0.935461
dmu1410	38	2009	Nanyang Commercial Bank (China) Limited	SHANGHAI	CN	U1	3	0.693	40.58	0.049	172.519	150.954	60.708	0.863	0.878247	0.878247	1	0.721195	0.721195	1	0.633387	0.633387	1
dmu1411	39	2009	Dah Sing Bank (China) Limited	SHENZEN	CN	U1	3	0.433	17.241	1.307	95.618	46.772	45.061	1.123	0.693778	0.693778	1	0.393067	0.393067	1	0.272701	0.272701	1
dmu1412	40	2009	Weihai City Commercial Bank Co Ltd	WEIHAI	CN	U1	4	2.746	16.516	5.119	204.866	140.172	86.005	0.09	0.364974	0.364974	1	0.808941	1	0.808941	0.364974	0.364974	1
dmu1413	41	2009	Mizuho Bank (China) Ltd	SHANGHAI	CN	U1	3	1.193	66.248	4.787	571.47	463.645	183.302	6.368	0.633985	0.633985	1	0.728605	0.728605	1	0.461924	0.461924	1
dmu1414	42	2009	HSBC Bank (China) Co Ltd	SHANGHAI	CN	U1	3	11.711	161.737	12.609	1833.02	884.161	981.203	3.963	0.567711	0.567711	1	0.840211	0.840211	1	0.476997	0.476997	1
dmu1415	43	2009	OCBC Bank (China) Limited	SHANGHAI	CN	U1	3	0.528	51.465	0.889	129.389	161.737	27.487	0.989	0.364798	0.485957	0.75068	0.590762	0.590762	1	0.287085	0.287085	1
dmu1416	44	2009	Hana Bank (China) Company Ltd	BEIJING	CN	U1	3	0.558	29.404	0	101.208	99.366	31.942	1.281	1	1	1	0.5827	0.5827	1	0.5827	0.5827	1
dmu1417	45	2009	Bank of Weifang Co Ltd	WEIFANG	CN	C2	4	2.02	10.265	7.21	237.214	150.954	97.144	2.433	0.592514	0.592514	1	0.523385	0.718662	0.728277	0.349987	0.425817	0.821919
dmu1418	46	2009	Bank of Deyang	DEYANG	CN	U1	4	1.396	4.873	0.446	71.906	45.029	27.191	0.739	0.818853	0.818853	1	0.586885	0.847881	0.692179	0.694289	0.694289	1
dmu1419	47	2009	JP Morgan Chase Bank (China) Co Ltd	BEIJING	CN	U1	3	0.174	32.054	5.11	183.302	89.715	129.389	1.27	0.684683	0.684683	1	0.623503	0.623503	1	0.426902	0.426902	1
dmu1420	48	2009	Shinhan Bank (China) Limited	BEIJING	CN	U1	3	0.11	5.64	0.781	50.094	49.817	6.354	0.475	0.871048	0.871048	1	0.277992	0.277992	1	0.242144	0.242144	1
dmu1421	49	2009	Bank of Lanzhou Co. Ltd	LANZHOU	CN	C2	4	23.117	140.172	10.564	1940.84	1186.07	657.729	24.406	0.657293	0.657293	1	0.848981	0.848981	1	0.558029	0.558029	1
dmu1422	50	2009	Bank of Jiaxing Co Ltd	JIAXING	CN	C2	4	5.194	44.494	3.722	506.775	345.038	107.824	10.646	0.537467	0.538882	0.997374	0.489506	0.606557	0.807024	0.263093	0.326863	0.804903
dmu1423	51	2009	Zhejiang Tailong Commercial Bank Co Ltd	TAIZHOU	CN	C2	4	4.953	39.181	12.569	549.905	345.038	90.813	4.038	0.388979	0.427982	0.908868	0.449494	0.577757	0.777998	0.174844	0.247269	0.7071
dmu1424	52	2009	Zhejiang Mintai Commercial Bank	WENLING	CN	C2	4	12.589	52.766	6.402	646.947	388.168	183.302	4.801	0.427498	0.427498	1	0.568041	0.714257	0.795289	0.260055	0.305343	0.851682
dmu1425	53	2009	Zhejiang Chouzhou Commercial Bank	YIWU	CN	C2	4	2.81	99.018	12.151	938.073	549.905	312.691	10.148	0.481602	0.772457	0.623468	0.60197	0.752655	0.799795	0.28991	0.581394	0.498646
dmu1426	54	2009	Bank of Guilin Co Ltd	GUILIN	CN	C2	4	6.958	64.963	5.362	1186.07	334.256	485.21	6.885	0.837636	0.896052	0.934807	0.427883	0.604088	0.708312	0.35841	0.541294	0.662136
dmu1427	55	2009	DBS BANK (China) Limited	SHANGHAI	CN	U1	3	0.193	60.493	2.191	366.603	345.038	97.027	4.353	1	1	1	0.712689	0.712689	1	0.712689	0.712689	1
dmu1428	56	2009	Royal Bank of Scotland (China) Co Ltd (The)	SHANGHAI	CN	U1	3	0.383	82.271	3.504	237.214	104.814	247.996	1.412	0.40307	0.40307	1	0.866672	0.866672	1	0.34933	0.34933	1
dmu1429	57	2009	Bank of Taizhou Co Ltd	TAIZHOU	CN	C2	4	2.116	38.226	5.377	485.21	334.256	194.084	2.486	0.534037	0.707063	0.755289	0.701012	0.94751	0.739847	0.374367	0.669949	0.558799
dmu1430	58	2009	Standard Chartered Bank (China) Ltd	SHANGHAI	CN	U1	3	7.039	118.607	12.917	1293.89	894.943	420.515	1.806	0.461156	0.461156	1	0.613065	1	0.613065	0.461156	0.461156	1
dmu1431	59	2009	Industrial & Commercial Bank of China (The) - ICBC	BEIJING	CN	C2	1	1013.55	3450.38	269.561	64694.7	44208	20486.6	8302.48	1	1	1	0.097401	1	0.097401	1	1	1
dmu1432	60	2009	Bank Sinopac (China) Ltd	NANJING	CN	U1	3	0.09	35.487	0.4	18.34	5.641	47.489	0.271	0.169913	0.31081	0.546678	0.833279	0.833279	1	0.258992	0.258992	1
dmu1433	61	2009	Morgan Stanley Bank International (China) Limited	ZHUHAI	CN	U1	3	0.204	20.025	0.479	56.814	15.771	56.067	0.127	0.403764	0.671918	0.600913	0.749565	0.749565	1	0.503647	0.503647	1
dmu1434	62	2009	Industrial Bank Co Ltd	FUZHOU, FUJIAN	CN	C2	2	87.617	938.073	102.795	19408.4	10782.4	9812.03	150.954	1	1	1	0.287126	1	0.287126	1	1	1
dmu1435	63	2009	China Zheshang Bank Co Ltd	HANGZHOU	CN	U1	4	5.36	19.044	5.045	107.824	66.132	61.556	0.715	0.146731	0.146731	1	0.582299	1.04433	0.557583	0.148773	0.153235	0.970881
dmu1436	64	2009	Ping An Bank Co Ltd	SHENZHEN	CN	C2	4	45.305	539.122	64.219	10782.4	6685.12	3666.03	104.603	0.999337	0.999337	1	0.423343	0.99625	0.424937	0.995589	0.995589	1
dmu1437	65	2009	KEB Bank (China) Co, Ltd.	TIANJIN	CN	U1	3	0.959	36.021	0.705	81.219	77.014	31.469	1.101	0.248331	0.301225	0.824404	0.736026	0.736026	1	0.221709	0.221709	1
dmu1438	66	2009	Bank of Liaoyang Co Ltd	LIAOYANG	CN	C2	4	9.132	43.783	4.068	485.21	301.909	53.487	15.974	0.43306	0.43306	1	0.320939	0.358181	0.896025	0.148311	0.155114	0.956142
dmu1439	67	2009	Bank of Montreal (China) Co Ltd	BEIJING	CN	U1	3	0.381	32.532	2.202	60.619	18.351	79.7	0.106	0.221033	0.221033	1	1	1.1786	0.848464	0.260509	0.260509	1
dmu1440	68	2009	Bank of Fuxin Co. Ltd	FUXIN	CN	U1	4	2.4	7.28	0.713	118.607	77.912	21.092	2.002	0.606949	0.606949	1	0.327477	0.52912	0.618909	0.321149	0.321149	1
dmu1441	69	2009	Bank of Jiujiang Co Ltd	JIUJIANG	CN	C2	4	2.482	25.612	3.588	334.256	183.302	73.225	2.255	0.524604	0.524604	1	0.441076	0.542544	0.812977	0.232547	0.284621	0.817041
dmu1442	70	2009	Bank of Hangzhou Co Ltd	HANGZHOU	CN	C2	4	15.91	247.996	26.49	3773.86	2156.49	1293.89	45.973	0.862701	0.862701	1	0.738495	0.843423	0.875593	0.727622	0.727622	1
dmu1443	71	2009	East West Bank (China) Limited	SHANGHAI	CN	C2	3	0.144	20.671	0.641	42.985	15.796	40.225	0.795	0.414286	0.425063	0.974646	0.646331	0.646331	1	0.274731	0.274731	1
dmu1444	72	2009	Bank of XI'an Co Ltd	XI'AN	CN	C2	4	9.775	118.607	7.594	1940.84	905.726	841.031	23.987	0.987332	0.987332	1	0.745023	0.745023	1	0.735585	0.735585	1
dmu1445	73	2009	Bank of Dalian	DALIAN	CN	U1	4	10.139	4.858	3.091	161.737	92.589	28.897	0.857	0.650213	0.650213	1	0.442631	0.529074	0.836615	0.344011	0.344011	1
dmu1446	74	2009	Bank of China Limited	BEIJING	CN	C2	1	948.855	2911.26	215.649	44208	28034.4	23721.4	3126.91	0.873444	0.873444	1	0.141724	1	0.141724	0.873444	0.873444	1
dmu1447	75	2009	China Minsheng Banking Corporation	BEIJING	CN	C2	2	102.483	862.596	129.389	15095.4	10351.1	6146	183.302	0.709569	0.709569	1	0.346986	0.991478	0.349968	0.703522	0.703522	1
dmu1448	76	2009	Hua Xia Bank co., Limited	BEIJING	CN	C2	2	25.357	18.959	15.632	1293.89	743.989	528.34	32.195	0.968819	0.968819	1	0.699898	0.934476	0.748974	0.905338	0.905338	1
dmu1449	77	2009	Bank of Nanjing	NANJING	CN	C2	4	7.307	150.954	4.586	916.508	452.863	646.947	11.892	0.545528	0.571567	0.954443	0.789437	0.982725	0.803314	0.43066	0.561693	0.766718
dmu1450	78	2009	Bank of Ningbo	NINGBO, ZHEJIANG	CN	C2	4	52.892	377.386	32.879	5606.87	2479.96	3019.08	52.337	0.724872	0.724872	1	0.659868	0.992303	0.664986	0.719292	0.719292	1
dmu1451	79	2009	Bank of Changsha Co Ltd	CHANGSHA, HUNAN	CN	C2	4	3.837	27.881	6.164	851.813	345.038	377.386	15.893	1	1.00005	0.999952	0.597997	0.597997	1	0.598025	0.598025	1
dmu1452	80	2009	Harbin Bank	HARBIN	CN	C2	4	103.515	291.126	23.008	4205.15	1509.54	2156.49	33.709	0.631293	0.631293	1	0.708582	0.975327	0.726507	0.615717	0.615717	1
dmu1453	81	2009	Bank of Tokyo Mitsubishi UFJ (China) Ltd	SHANGHAI	CN	U1	3	1.01	71.937	9.272	452.863	571.47	91.733	7.932	0.431463	0.431463	1	0.746947	0.746947	1	0.32228	0.32228	1
dmu1454	82	2009	United Overseas Bank (China) Limited	SHANGHAI	CN	U1	3	0.158	17.969	1.772	91.496	63.072	46.681	1.058	0.751839	0.751839	1	0.518622	0.518622	1	0.38992	0.38992	1
dmu1455	83	2009	Nanchong City Commercial Bank Co., Ltd	NANCHONG	CN	C2	4	1.182	11.809	0.645	237.214	102.011	98.191	1.846	1	1	1	0.477643	0.616158	0.775196	0.616158	0.616158	1
dmu1456	84	2009	Bank of Chengdu Co Ltd	CHENGDU	CN	C2	4	15.786	150.954	11.006	2264.31	1078.24	970.42	29.185	0.808862	0.808862	1	0.756557	0.756557	1	0.61195	0.61195	1
dmu1457	85	2009	Bank of Nanchang co., Ltd	NANCHANG	CN	C2	4	22.942	172.519	12.969	1940.84	884.161	959.638	34.619	0.510398	0.559248	0.912651	0.686104	0.730358	0.939408	0.350186	0.408451	0.857351
dmu1458	86	2009	BNP Paribas (China)	SHANGHAI	CN	U1	3	0.323	4.076	4.777	8.421	10.815	1.822	0.183	0.095914	0.228919	0.418987	0.325068	0.325068	1	0.074414	0.074414	1
dmu1459	87	2009	Bank of Wenzhou Co Ltd	WENZHOU	CN	U1	4	3.722	3.951	2.349	107.824	67.498	45.108	0.632	0.622386	0.622386	1	0.536853	0.83953	0.639469	0.522512	0.522512	1
dmu1460	88	2009	Bank of Luoyang Co Ltd	LUOYANG	CN	C2	4	4.959	23.435	2.488	355.821	215.649	95.659	6.73	0.509029	0.509029	1	0.445737	0.621527	0.717164	0.315567	0.316375	0.997446
dmu1461	89	2009	Panzhihua City Commercial Bank Co Ltd	PANZHIHUA	CN	U1	4	0.634	1.866	1.484	44.75	36.676	10.248	0.604	0.877666	0.877666	1	0.634426	0.866691	0.732009	0.760665	0.760665	1
dmu1462	90	2009	Bank of Shanghai	SHANGHAI	CN	C2	4	60.767	603.817	51.798	10351.1	5714.7	3558.21	150.954	0.933169	0.933169	1	0.43007	0.812357	0.52941	0.708889	0.758066	0.935128
dmu1463	91	2009	Fubon Bank (China) Co., Ltd	SHANGHAI	CN	U1	3	0.694	5.628	0.809	8.625	4.262	9.254	0.02	0.063505	0.626127	0.101425	1	1.16479	0.858524	0.729306	0.729306	1
dmu1464	92	2009	Bank of Beijing Co Ltd	BEIJING	CN	C2	4	23.966	528.34	22.09	5714.7	3019.08	3450.38	84.93	0.997561	0.997561	1	0.696272	0.995139	0.699673	0.992712	0.992712	1
dmu1465	93	2009	Bank of Tianjin	TIANJIN	CN	C2	4	19.074	129.389	8.969	1725.19	787.119	1078.24	29.636	0.665409	0.665409	1	0.849053	0.849053	1	0.564968	0.564968	1
dmu1466	1	2010	China Construction Bank Corporation Joint Stock Company	BEIJING	CN	C2	1	770.379	2644.58	241.462	40243.7	25296	13797.8	2874.55	0.658649	0.886777	0.742745	0.150017	0.833008	0.180091	0.525479	0.738693	0.711363
dmu1467	2	2010	Societe Generale (China) Limited	BEIJING	CN	U1	3	0.464	62.873	1.526	75.226	44.613	96.592	0.845	0.186813	0.22176	0.842411	1	1.10786	0.902643	0.245678	0.245678	1
dmu1468	3	2010	Metropolitan Bank (China) Ltd	JIANGSU	CN	U1	3	0.133	22.197	0.432	12.783	8.564	23.024	0.086	0.133925	0.196244	0.682441	1	1.78851	0.559126	0.350984	0.350984	1
dmu1469	4	2010	Hang Seng Bank (China) Limited	SHANGHAI	CN	U1	3	2.054	73.525	2.605	402.437	379.44	84.685	0.927	0.519677	0.519677	1	0.695692	0.695692	1	0.361536	0.361536	1
dmu1470	5	2010	Deutsche Bank (China) Co Ltd	BEIJING	CN	U1	3	1.268	56.9	6.137	356.444	218.466	275.957	0.446	0.382658	0.382658	1	1	1	1	0.382658	0.382658	1
dmu1471	6	2010	Bank of Guangzhou Co,, Ltd	GUANGZHOU	CN	U1	4	8.321	137.978	6.905	1724.73	655.397	678.394	7.885	0.773926	0.918704	0.842411	0.551896	0.954772	0.57804	0.427126	0.877154	0.486945
dmu1472	7	2010	Bank of Jilin Co Ltd	CHANGCHUN	CN	C1	4	20.892	52.608	14.682	758.881	517.419	229.964	12.413	0.336595	0.336595	1	0.59292	0.775743	0.764325	0.228055	0.261111	0.873402
dmu1473	8	2010	Industrial Bank of Korea (China) Limited	TIANJIN	CN	U1	3	0.481	38.429	2.334	172.473	111.82	74.956	1.386	0.517426	0.541839	0.954944	0.530543	0.530543	1	0.287469	0.287469	1
dmu1474	9	2010	Citibank (China) Co Ltd	SHANGHAI	CN	U1	3	2.136	78.208	8.207	1494.77	574.91	1057.83	1.237	1	1	1	0.588158	1	0.588158	1	1	1
dmu1475	10	2010	Credit Agricole CIB (China)	SHANGHAI	CN	U1	3	0.113	51.888	1.536	137.978	107.327	96.729	1.531	0.715107	0.715107	1	0.740086	0.740086	1	0.529241	0.529241	1
dmu1476	11	2010	Huishang Bank Co Ltd	HEFEI	CN	C2	4	25.674	379.44	24.23	5404.15	2989.53	1839.71	70.443	0.965552	0.965552	1	0.622784	0.817088	0.762199	0.788941	0.788941	1
dmu1477	12	2010	Bank of Jinzhou Co Ltd	JINZHOU	CN	C2	4	48.388	149.477	7.295	1494.77	712.888	643.899	14.79	0.506232	0.506232	1	0.639639	0.777961	0.822199	0.361169	0.393829	0.917071
dmu1478	13	2010	Wing Hang Bank (China) Ltd	SHENZHEN	CN	U1	3	1.524	20.573	3.073	88.904	114.982	45.422	0.683	0.189761	0.189761	1	1	1.05884	0.944431	0.200927	0.200927	1
dmu1479	14	2010	Bank of Guiyang Co Ltd	GUIYANG	CN	C2	4	28.443	149.477	14.313	2069.68	1080.83	804.874	35.606	0.587318	0.587318	1	0.684928	0.739357	0.926383	0.424353	0.434238	0.977236
dmu1480	15	2010	Bank of Shaoxing Co Ltd	SHAOXING	CN	C2	4	6.118	42.076	4.618	563.412	402.437	103.696	16.27	0.540524	0.55621	0.971798	0.471306	0.548659	0.859014	0.254752	0.30517	0.834787
dmu1481	16	2010	China Merchants Bank Co Ltd	SHENZHEN	CN	C2	2	76.406	68.071	19.449	3334.48	1954.69	1264.8	93.077	0.932153	0.932153	1	0.676236	0.76413	0.884975	0.712286	0.712286	1
dmu1482	17	2010	Bank of Rizhao	RIZHAO	CN	C2	4	12.947	54.457	3.906	632.401	390.939	172.473	19.471	0.480393	0.480393	1	0.481006	0.644809	0.745967	0.280701	0.309761	0.906186
dmu1483	18	2010	Shanghai Pudong Development Bank	SHANGHAI	CN	C2	2	113.759	701.39	137.978	20696.8	11498.2	10118.4	275.957	1	1	1	0.27149	0.865953	0.313516	0.865953	0.865953	1
dmu1484	19	2010	China Everbright Bank Co Ltd	BEIJING	CN	C2	2	218.466	2069.68	195.469	37944	18397.1	16097.5	471.426	0.973721	0.973721	1	0.158595	0.915097	0.173309	0.891049	0.891049	1
dmu1485	20	2010	Bank of Suzhou Co Ltd	SUZHOU	CN	C2	4	14.761	229.964	4.724	724.386	413.935	402.437	13.514	0.322043	0.322043	1	0.690422	0.831026	0.830807	0.242474	0.267626	0.906018
dmu1486	21	2010	Bank of Kunlun Co Ltd	KARAMAY	CN	U1	4	0.517	52.316	0.561	310.451	160.975	195.469	0.923	1	1	1	0.709985	1	0.709985	1	1	1
dmu1487	22	2010	Bank of Cangzhou Co Ltd	CANGZHOU	CN	U1	4	0.622	2.267	2.751	67.587	40.632	29.227	0.687	0.892003	0.892003	1	0.525483	0.87787	0.598589	0.783063	0.783063	1
dmu1488	23	2010	Bank of Zhengzhou Co Ltd		CN	U1	4	3.227	11.746	1.128	264.459	104.274	84.869	1.889	0.722272	0.722272	1	0.341876	0.531389	0.643363	0.383807	0.383807	1
dmu1489	24	2010	Bank of Yingkou	YINGKOU,	CN	U1	4	3.095	5.176	0.527	85.735	54.278	26.573	1.234	0.705623	0.705623	1	0.508979	0.70192	0.725124	0.495291	0.495291	1
dmu1490	25	2010	Bank of Qingdao Co Ltd	QINGDAO	CN	U1	4	1.429	9.119	5.983	126.48	75.458	42.789	0.667	0.412681	0.412681	1	0.565379	0.793198	0.712784	0.245046	0.327338	0.748602
dmu1491	26	2010	Bank of East Asia (China) Ltd	SHANGHAI	CN	U1	3	8.496	50.565	23.152	517.419	390.939	172.473	5.502	0.26034	0.265387	0.980982	0.682777	0.682777	1	0.1812	0.1812	1
dmu1492	27	2010	Sumitomo Mitsui Banking Corporation (China) Limited	SHANGHAI	CN	U1	3	0.891	149.477	6.436	804.874	436.931	517.419	7.042	0.7332	0.7332	1	0.779632	0.779632	1	0.571626	0.571626	1
dmu1493	28	2010	CITIC Bank International (china) Limited	SHENZHEN	CN	C1	3	0.094	17.444	0.515	54.638	63.529	6.597	0.392	0.615145	0.804899	0.764251	0.344561	0.344561	1	0.277336	0.277336	1
dmu1494	29	2010	Kookmin Bank (China) Co., Ltd.	BEIJING	CN	U1	3	0.336	44.221	0.558	54.571	19.623	76.631	0.351	0.239611	0.366379	0.653998	0.883878	0.883878	1	0.323834	0.323834	1
dmu1495	30	2010	Jinshang Bank Co Ltd	TAIYUAN	CN	C2	4	3.613	97.351	12.74	1264.8	494.422	609.404	15.277	0.581844	0.91518	0.63577	0.572699	0.6715	0.852865	0.333222	0.614544	0.542226
dmu1496	31	2010	Zhongyuan Bank Co Ltd	NANYANG CITY	CN	C2	4	57.617	333.448	29.55	3104.51	1724.73	873.863	68.007	0.423474	0.423474	1	0.683738	0.683738	1	0.289545	0.289545	1
dmu1497	32	2010	Bank of Quanzhou Co., Ltd	QUANZHOU	CN	U1	4	9.161	64.103	2.508	701.39	275.957	356.444	7.045	0.641909	0.641909	1	0.515123	0.677728	0.760073	0.40745	0.43504	0.936581
dmu1498	33	2010	China CITIC Bank	BEIJING	CN	U1	2	195.469	3564.44	264.459	47142.6	28745.5	14947.7	632.401	0.985792	0.985792	1	0.129437	0.977289	0.132445	0.963403	0.963403	1
dmu1499	34	2010	China Guangfa Bank Co Ltd	GUANGZHOU	CN	U1	2	41.789	56.716	22.741	1839.71	1057.83	666.895	11.434	0.687968	0.687968	1	0.704212	1	0.704212	0.687968	0.687968	1
dmu1500	35	2010	Bank of Communications Co. Ltd	SHANGHAI	CN	C2	2	206.968	126.48	48.244	9543.5	5979.06	4024.37	436.931	1	1	1	0.417772	0.774625	0.539322	0.774625	0.774625	1
dmu1501	36	2010	Agricultural Bank of China Limited	BEIJING	CN	C2	1	1149.82	4944.22	494.422	91985.6	55191.3	37944	11498.2	1	1	1	0.070608	0.946643	0.074588	0.946643	0.946643	1
dmu1502	37	2010	Bank of Jinhua Co Ltd	JINHUA	CN	U1	4	2.857	11.46	4.78	183.971	137.978	55.078	1.053	0.407167	0.407167	1	0.589579	0.738499	0.798348	0.282341	0.300693	0.938968
dmu1503	38	2010	Nanyang Commercial Bank (China) Limited	SHANGHAI	CN	U1	3	0.739	43.273	0.053	183.971	160.975	64.738	0.92	0.905463	0.905463	1	0.736007	0.736007	1	0.666427	0.666427	1
dmu1504	39	2010	Dah Sing Bank (China) Limited	SHENZEN	CN	U1	3	0.462	18.385	1.394	101.965	49.877	48.052	1.197	0.679046	0.679046	1	0.39032	0.39032	1	0.265045	0.265045	1
dmu1505	40	2010	Weihai City Commercial Bank Co Ltd	WEIHAI	CN	U1	4	2.929	17.612	5.459	218.466	149.477	91.714	0.096	0.363129	0.363129	1	0.808512	1	0.808512	0.363129	0.363129	1
dmu1506	41	2010	Mizuho Bank (China) Ltd	SHANGHAI	CN	U1	3	1.272	70.646	5.104	609.404	494.422	195.469	6.791	0.63272	0.63272	1	0.738623	0.738623	1	0.467342	0.467342	1
dmu1507	42	2010	HSBC Bank (China) Co Ltd	SHANGHAI	CN	U1	3	12.489	172.473	13.446	1954.69	942.852	1046.34	4.226	0.70896	0.70896	1	0.863579	0.886495	0.97415	0.62849	0.62849	1
dmu1508	43	2010	OCBC Bank (China) Limited	SHANGHAI	CN	U1	3	0.564	54.881	0.948	137.978	172.473	29.311	1.055	0.364798	0.481994	0.756852	0.595605	0.595605	1	0.287078	0.287078	1
dmu1509	44	2010	Hana Bank (China) Company Ltd	BEIJING	CN	U1	3	0.595	31.356	0	107.926	105.962	34.063	1.366	1	1	1	0.583641	0.583641	1	0.583641	0.583641	1
dmu1510	45	2010	Bank of Weifang Co Ltd	WEIFANG	CN	C2	4	2.154	10.946	7.689	252.96	160.975	103.592	2.595	0.584484	0.584484	1	0.532163	0.718662	0.740491	0.348832	0.420047	0.830459
dmu1511	46	2010	Bank of Deyang	DEYANG	CN	U1	4	1.489	5.196	0.475	76.68	48.018	28.996	0.788	0.768288	0.768288	1	0.559425	0.838939	0.666824	0.644546	0.644546	1
dmu1512	47	2010	JP Morgan Chase Bank (China) Co Ltd	BEIJING	CN	U1	3	0.186	34.182	5.449	195.469	95.671	137.978	1.354	0.668923	0.668923	1	0.628639	0.628639	1	0.420511	0.420511	1
dmu1513	48	2010	Shinhan Bank (China) Limited	BEIJING	CN	U1	3	0.117	6.015	0.833	53.419	53.124	6.776	0.507	0.835835	0.835835	1	0.285543	0.285543	1	0.238667	0.238667	1
dmu1514	49	2010	Bank of Lanzhou Co. Ltd	LANZHOU	CN	C2	4	24.651	149.477	11.266	2069.68	1264.8	701.39	26.027	0.658776	0.658776	1	0.853647	0.853647	1	0.562362	0.562362	1
dmu1515	50	2010	Bank of Jiaxing Co Ltd	JIAXING	CN	C2	4	5.539	47.447	3.969	540.415	367.942	114.982	11.353	0.536327	0.541998	0.989537	0.49233	0.607934	0.809841	0.26405	0.329499	0.801368
dmu1516	51	2010	Zhejiang Tailong Commercial Bank Co Ltd	TAIZHOU	CN	C2	4	5.281	41.782	13.404	586.408	367.942	96.841	4.306	0.386327	0.427338	0.904031	0.456656	0.584379	0.781438	0.176418	0.249727	0.706443
dmu1517	52	2010	Zhejiang Mintai Commercial Bank	WENLING	CN	C2	4	13.424	56.268	6.827	689.892	413.935	195.469	5.119	0.430695	0.430695	1	0.592862	0.719882	0.823554	0.26199	0.310049	0.844995
dmu1518	53	2010	Zhejiang Chouzhou Commercial Bank	YIWU	CN	C2	4	2.996	105.591	12.958	1000.34	586.408	333.448	10.821	0.478919	0.772907	0.619633	0.611971	0.762101	0.803005	0.293084	0.589033	0.497568
dmu1519	54	2010	Bank of Guilin Co Ltd	GUILIN	CN	C2	4	7.42	69.275	5.718	1264.8	356.444	517.419	7.342	0.831715	0.902544	0.921523	0.435159	0.61853	0.703537	0.361928	0.558251	0.648325
dmu1520	55	2010	DBS BANK (China) Limited	SHANGHAI	CN	U1	3	0.206	64.508	2.336	390.939	367.942	103.467	4.642	1	1	1	0.720645	0.720645	1	0.720645	0.720645	1
dmu1521	56	2010	Royal Bank of Scotland (China) Co Ltd (The)	SHANGHAI	CN	U1	3	0.409	87.732	3.736	252.96	111.771	264.459	1.505	0.402214	0.402214	1	0.871161	0.871161	1	0.350393	0.350393	1
dmu1522	57	2010	Bank of Taizhou Co Ltd	TAIZHOU	CN	C2	4	2.256	40.764	5.734	517.419	356.444	206.968	2.651	0.532491	0.706589	0.753608	0.706089	0.963626	0.732742	0.375986	0.680888	0.552199
dmu1523	58	2010	Standard Chartered Bank (China) Ltd	SHANGHAI	CN	U1	3	7.506	126.48	13.774	1379.78	954.35	448.43	1.926	0.461156	0.461156	1	0.61199	1	0.61199	0.461156	0.461156	1
dmu1524	59	2010	Industrial & Commercial Bank of China (The) - ICBC	BEIJING	CN	C2	1	1080.83	3679.42	287.455	68989.2	47142.6	21846.6	8853.61	1	1	1	0.091782	1	0.091782	1	1	1
dmu1525	60	2010	Bank Sinopac (China) Ltd	NANJING	CN	U1	3	0.096	37.843	0.427	19.558	6.015	50.642	0.289	0.169913	0.292517	0.580865	0.839534	0.839534	1	0.245578	0.245578	1
dmu1526	61	2010	Morgan Stanley Bank International (China) Limited	ZHUHAI	CN	U1	3	0.217	21.354	0.51	60.586	16.818	59.789	0.135	0.41948	0.651809	0.643563	0.749597	0.749597	1	0.488594	0.488594	1
dmu1527	62	2010	Industrial Bank Co Ltd	FUZHOU, FUJIAN	CN	C2	2	93.433	1000.34	109.619	20696.8	11498.2	10463.4	160.975	1	1	1	0.27238	1	0.27238	1	1	1
dmu1528	63	2010	China Zheshang Bank Co Ltd	HANGZHOU	CN	U1	4	5.715	20.308	5.38	114.982	70.522	65.642	0.763	0.146731	0.146731	1	0.586708	1.01872	0.575929	0.145126	0.149477	0.970892
dmu1529	64	2010	Ping An Bank Co Ltd	SHENZHEN	CN	C2	4	48.313	574.91	68.482	11498.2	7128.88	3909.39	111.546	0.999549	0.999549	1	0.405367	0.997444	0.406406	0.996993	0.996993	1
dmu1530	65	2010	KEB Bank (China) Co, Ltd.	TIANJIN	CN	U1	3	1.023	38.412	0.752	86.61	82.126	33.558	1.174	0.245744	0.301225	0.815815	0.726815	0.726815	1	0.218934	0.218934	1
dmu1531	66	2010	Bank of Liaoyang Co Ltd	LIAOYANG	CN	C2	4	9.738	46.69	4.338	517.419	321.949	57.037	17.034	0.436296	0.436296	1	0.331953	0.357968	0.927326	0.149236	0.15618	0.955538
dmu1532	67	2010	Bank of Montreal (China) Co Ltd	BEIJING	CN	U1	3	0.406	34.691	2.349	64.643	19.57	84.99	0.113	0.216688	0.216688	1	1	1.17544	0.850745	0.254704	0.254704	1
dmu1533	68	2010	Bank of Fuxin Co. Ltd	FUXIN	CN	U1	4	2.559	7.763	0.76	126.48	83.084	22.492	2.134	0.581002	0.581002	1	0.329313	0.528059	0.623629	0.306803	0.306803	1
dmu1534	69	2010	Bank of Jiujiang Co Ltd	JIUJIANG	CN	C2	4	2.647	27.312	3.826	356.444	195.469	78.085	2.405	0.521972	0.524604	0.994983	0.44251	0.550202	0.804268	0.230978	0.288638	0.800234
dmu1535	70	2010	Bank of Hangzhou Co Ltd	HANGZHOU	CN	C2	4	16.966	264.459	28.249	4024.37	2299.64	1379.78	49.025	0.863215	0.863215	1	0.719028	0.845956	0.849959	0.730241	0.730241	1
dmu1536	71	2010	East West Bank (China) Limited	SHANGHAI	CN	C2	3	0.154	22.044	0.684	45.838	16.844	42.895	0.848	0.410612	0.410612	1	0.649415	0.649415	1	0.266657	0.266657	1
dmu1537	72	2010	Bank of XI'an Co Ltd	XI'AN	CN	C2	4	10.424	126.48	8.098	2069.68	965.848	896.859	25.579	0.989655	0.989655	1	0.749441	0.749441	1	0.741688	0.741688	1
dmu1538	73	2010	Bank of Dalian	DALIAN	CN	U1	4	10.812	5.181	3.296	172.473	98.735	30.816	0.914	0.638838	0.638838	1	0.442631	0.525121	0.842912	0.335468	0.335468	1
dmu1539	74	2010	Bank of China Limited	BEIJING	CN	C2	1	1011.84	3104.51	229.964	47142.6	29895.3	25296	3334.48	0.847663	0.847663	1	0.133593	1	0.133593	0.847663	0.847663	1
dmu1540	75	2010	China Minsheng Banking Corporation	BEIJING	CN	C2	2	109.286	919.856	137.978	16097.5	11038.3	6553.97	195.469	0.709569	0.709569	1	0.330185	0.991478	0.333023	0.703522	0.703522	1
dmu1541	76	2010	Hua Xia Bank co., Limited	BEIJING	CN	C2	2	27.041	20.218	16.67	1379.78	793.376	563.412	34.333	0.958879	0.958879	1	0.699008	0.915357	0.763645	0.877717	0.877717	1
dmu1542	77	2010	Bank of Nanjing	NANJING	CN	C2	4	7.792	160.975	4.891	977.347	482.924	689.892	12.681	0.573797	0.573797	1	0.988126	0.988126	1	0.566983	0.566983	1
dmu1543	78	2010	Bank of Ningbo	NINGBO, ZHEJIANG	CN	C2	4	56.403	402.437	35.062	5979.06	2644.58	3219.5	55.811	0.72595	0.72595	1	0.636973	0.994757	0.64033	0.722144	0.722144	1
dmu1544	79	2010	Bank of Changsha Co Ltd	CHANGSHA, HUNAN	CN	C2	4	4.091	29.732	6.573	908.357	367.942	402.437	16.948	1	1.00002	0.999976	0.600098	0.600098	1	0.600112	0.600112	1
dmu1545	80	2010	Harbin Bank	HARBIN	CN	C2	4	110.386	310.451	24.535	4484.3	1609.75	2299.64	35.946	0.634095	0.634095	1	0.688648	0.983133	0.700463	0.6234	0.6234	1
dmu1546	81	2010	Bank of Tokyo Mitsubishi UFJ (China) Ltd	SHANGHAI	CN	U1	3	1.077	76.712	9.887	482.924	609.404	97.823	8.459	0.42881	0.42881	1	0.761868	0.761868	1	0.326697	0.326697	1
dmu1547	82	2010	United Overseas Bank (China) Limited	SHANGHAI	CN	U1	3	0.168	19.162	1.889	97.57	67.259	49.78	1.128	0.737464	0.737464	1	0.517004	0.517004	1	0.381272	0.381272	1
dmu1548	83	2010	Nanchong City Commercial Bank Co., Ltd	NANCHONG	CN	C2	4	1.26	12.592	0.688	252.96	108.782	104.709	1.968	1	1	1	0.485827	0.601319	0.807936	0.601319	0.601319	1
dmu1549	84	2010	Bank of Chengdu Co Ltd	CHENGDU	CN	C2	4	16.833	160.975	11.736	2414.62	1149.82	1034.84	31.122	0.810512	0.810512	1	0.760464	0.760464	1	0.616365	0.616365	1
dmu1550	85	2010	Bank of Nanchang co., Ltd	NANCHANG	CN	C2	4	24.465	183.971	13.83	2069.68	942.852	1023.34	36.917	0.560618	0.560618	1	0.698973	0.73321	0.953305	0.411051	0.411051	1
dmu1551	86	2010	BNP Paribas (China)	SHANGHAI	CN	U1	3	0.345	4.346	5.094	8.98	11.533	1.943	0.195	0.098373	0.160672	0.61226	0.348589	0.348589	1	0.056009	0.056009	1
dmu1552	87	2010	Bank of Wenzhou Co Ltd	WENZHOU	CN	U1	4	3.969	4.213	2.505	114.982	71.979	48.103	0.674	0.608654	0.608654	1	0.536853	0.823915	0.651588	0.50148	0.50148	1
dmu1553	88	2010	Bank of Luoyang Co Ltd	LUOYANG	CN	C2	4	5.288	24.991	2.653	379.44	229.964	102.009	7.177	0.516641	0.516641	1	0.451872	0.624864	0.723153	0.314093	0.32283	0.972936
dmu1554	89	2010	Panzhihua City Commercial Bank Co Ltd	PANZHIHUA	CN	U1	4	0.676	1.989	1.582	47.72	39.111	10.929	0.644	0.843096	0.843096	1	0.63435	0.835226	0.759495	0.704176	0.704176	1
dmu1555	90	2010	Bank of Shanghai	SHANGHAI	CN	C2	4	64.8	643.899	55.236	11038.3	6094.04	3794.41	160.975	0.936231	0.936231	1	0.412241	0.813163	0.50696	0.701747	0.761309	0.921764
dmu1556	91	2010	Fubon Bank (China) Co., Ltd	SHANGHAI	CN	U1	3	0.74	6.002	0.863	9.198	4.545	9.869	0.021	0.064423	0.540577	0.119175	1	1.21043	0.826151	0.654332	0.654332	1
dmu1557	92	2010	Bank of Beijing Co Ltd	BEIJING	CN	C2	4	25.557	563.412	23.556	6094.04	3219.5	3679.42	90.568	0.998339	0.998339	1	0.670359	0.996685	0.672589	0.99503	0.99503	1
dmu1558	93	2010	Bank of Tianjin	TIANJIN	CN	C2	4	20.34	137.978	9.564	1839.71	839.368	1149.82	31.603	0.667307	0.667307	1	0.85665	0.85665	1	0.571649	0.571649	1
dmu1559	1	2011	China Construction Bank Corporation Joint Stock Company	BEIJING	CN	C2	1	830.157	2849.79	260.199	43366.4	27258.9	14868.5	3097.6	0.665585	0.856013	0.777541	0.140392	0.833008	0.168536	0.536295	0.713066	0.752097
dmu1560	2	2011	Societe Generale (China) Limited	BEIJING	CN	U1	3	0.5	67.752	1.644	81.064	48.075	104.087	0.91	0.186813	0.218612	0.854541	1	1.10706	0.903293	0.242017	0.242017	1
dmu1561	3	2011	Metropolitan Bank (China) Ltd	JIANGSU	CN	U1	3	0.143	23.919	0.466	13.775	9.229	24.81	0.093	0.122775	0.184239	0.66639	1	1.81282	0.551627	0.333991	0.333991	1
dmu1562	4	2011	Hang Seng Bank (China) Limited	SHANGHAI	CN	U1	3	2.214	79.23	2.807	433.664	408.884	91.256	0.999	0.51817	0.51817	1	0.715662	0.715662	1	0.370834	0.370834	1
dmu1563	5	2011	Deutsche Bank (China) Co Ltd	BEIJING	CN	U1	3	1.367	61.316	6.613	384.103	235.418	297.37	0.48	0.379216	0.379216	1	1	1	1	0.379216	0.379216	1
dmu1564	6	2011	Bank of Guangzhou Co,, Ltd	GUANGZHOU	CN	U1	4	8.967	148.685	7.44	1858.56	706.253	731.034	8.497	0.773926	0.926318	0.835486	0.557801	0.977742	0.570499	0.431697	0.9057	0.476645
dmu1565	7	2011	Bank of Jilin Co Ltd	CHANGCHUN	CN	C1	4	22.513	56.69	15.822	817.767	557.568	247.808	13.377	0.336595	0.336595	1	0.60593	0.785075	0.771812	0.230963	0.264253	0.874022
dmu1566	8	2011	Industrial Bank of Korea (China) Limited	TIANJIN	CN	U1	3	0.519	41.41	2.515	185.856	120.496	80.773	1.494	0.49548	0.525907	0.942144	0.538398	0.538398	1	0.283147	0.283147	1
dmu1567	9	2011	Citibank (China) Co Ltd	SHANGHAI	CN	U1	3	2.302	84.276	8.844	1610.75	619.521	1139.92	1.333	1	1	1	0.577154	1	0.577154	1	1	1
dmu1568	10	2011	Credit Agricole CIB (China)	SHANGHAI	CN	U1	3	0.122	55.914	1.655	148.685	115.655	104.235	1.65	0.688878	0.688878	1	0.749616	0.749616	1	0.516394	0.516394	1
dmu1569	11	2011	Huishang Bank Co Ltd	HEFEI	CN	C2	4	27.667	408.884	26.111	5823.49	3221.51	1982.47	75.909	0.970368	0.970368	1	0.599857	0.81901	0.732417	0.794741	0.794741	1
dmu1570	12	2011	Bank of Jinzhou Co Ltd	JINZHOU	CN	C2	4	52.142	161.075	7.861	1610.75	768.205	693.863	15.938	0.508693	0.508693	1	0.647908	0.785465	0.824872	0.365505	0.399561	0.914766
dmu1571	13	2011	Wing Hang Bank (China) Ltd	SHENZHEN	CN	U1	3	1.642	22.17	3.311	95.802	123.904	48.947	0.736	0.18736	0.18736	1	1	1.06147	0.942093	0.198876	0.198876	1
dmu1572	14	2011	Bank of Guiyang Co Ltd	GUIYANG	CN	C2	4	30.65	161.075	15.424	2230.27	1164.7	867.329	38.369	0.588889	0.588889	1	0.743352	0.743352	1	0.437752	0.437752	1
dmu1573	15	2011	Bank of Shaoxing Co Ltd	SHAOXING	CN	C2	4	6.593	45.341	4.977	607.13	433.664	111.742	17.532	0.539117	0.559222	0.964048	0.476467	0.548828	0.868154	0.256871	0.306917	0.83694
dmu1574	16	2011	China Merchants Bank Co Ltd	SHENZHEN	CN	C2	2	82.335	73.353	20.958	3593.22	2106.37	1362.94	100.299	0.912907	0.912907	1	0.654325	0.761197	0.8596	0.694902	0.694902	1
dmu1575	17	2011	Bank of Rizhao	RIZHAO	CN	C2	4	13.951	58.683	4.209	681.473	421.274	185.856	20.982	0.485311	0.485311	1	0.484692	0.647081	0.749044	0.279434	0.314035	0.889818
dmu1576	18	2011	Shanghai Pudong Development Bank	SHANGHAI	CN	C2	2	122.586	755.815	148.685	22302.7	12390.4	10903.6	297.37	1	1	1	0.255206	0.865953	0.294711	0.865953	0.865953	1
dmu1577	19	2011	China Everbright Bank Co Ltd	BEIJING	CN	C2	2	235.418	2230.27	210.637	40888.4	19824.7	17346.6	508.007	0.987357	0.987357	1	0.148451	0.957269	0.155078	0.945166	0.945166	1
dmu1578	20	2011	Bank of Suzhou Co Ltd	SUZHOU	CN	C2	4	15.906	247.808	5.091	780.596	446.055	433.664	14.563	0.324501	0.324501	1	0.703152	0.835633	0.84146	0.247689	0.271164	0.913429
dmu1579	21	2011	Bank of Kunlun Co Ltd	KARAMAY	CN	U1	4	0.557	56.376	0.604	334.541	173.466	210.637	0.994	1	1	1	0.715069	1	0.715069	1	1	1
dmu1580	22	2011	Bank of Cangzhou Co Ltd	CANGZHOU	CN	U1	4	0.67	2.443	2.965	72.832	43.784	31.494	0.74	0.864057	0.864057	1	0.525335	0.859132	0.611472	0.74234	0.74234	1
dmu1581	23	2011	Bank of Zhengzhou Co Ltd		CN	U1	4	3.478	12.657	1.215	284.979	112.365	91.455	2.036	0.722272	0.722272	1	0.347417	0.514272	0.675551	0.371444	0.371444	1
dmu1582	24	2011	Bank of Yingkou	YINGKOU,	CN	U1	4	3.335	5.578	0.568	92.388	58.49	28.634	1.33	0.663684	0.663684	1	0.508411	0.698061	0.728319	0.463292	0.463292	1
dmu1583	25	2011	Bank of Qingdao Co Ltd	QINGDAO	CN	U1	4	1.54	9.826	6.447	136.295	81.313	46.109	0.719	0.412681	0.412681	1	0.57179	0.769858	0.742721	0.24084	0.317706	0.758059
dmu1584	26	2011	Bank of East Asia (China) Ltd	SHANGHAI	CN	U1	3	9.155	54.489	24.948	557.568	421.274	185.856	5.929	0.259128	0.264802	0.978573	0.690347	0.690347	1	0.182805	0.182805	1
dmu1585	27	2011	Sumitomo Mitsui Banking Corporation (China) Limited	SHANGHAI	CN	U1	3	0.96	161.075	6.935	867.329	470.836	557.568	7.588	0.735669	0.735669	1	0.779661	0.79744	0.977705	0.586652	0.586652	1
dmu1586	28	2011	CITIC Bank International (china) Limited	SHENZHEN	CN	C1	3	0.102	18.798	0.555	58.877	68.459	7.108	0.422	0.647352	0.765823	0.845302	0.342367	0.342367	1	0.262192	0.262192	1
dmu1587	29	2011	Kookmin Bank (China) Co., Ltd.	BEIJING	CN	U1	3	0.362	47.652	0.601	58.806	21.146	82.578	0.378	0.251216	0.355332	0.70699	0.889448	0.889448	1	0.31605	0.31605	1
dmu1588	30	2011	Jinshang Bank Co Ltd	TAIYUAN	CN	C2	4	3.894	104.905	13.729	1362.94	532.788	656.692	16.463	0.579204	0.915098	0.632942	0.5802	0.676086	0.858175	0.336054	0.618686	0.543174
dmu1589	31	2011	Zhongyuan Bank Co Ltd	NANYANG CITY	CN	C2	4	62.088	359.322	31.843	3345.41	1858.56	941.671	73.284	0.425045	0.425045	1	0.685202	0.685202	1	0.291242	0.291242	1
dmu1590	32	2011	Bank of Quanzhou Co., Ltd	QUANZHOU	CN	U1	4	9.872	69.077	2.702	755.815	297.37	384.103	7.592	0.64863	0.64863	1	0.528561	0.685971	0.77053	0.413885	0.444941	0.930202
dmu1591	33	2011	China CITIC Bank	BEIJING	CN	U1	2	210.637	3841.03	284.979	50800.7	30976	16107.5	681.473	0.993048	0.993048	1	0.121048	0.988758	0.122424	0.981884	0.981884	1
dmu1592	34	2011	China Guangfa Bank Co Ltd	GUANGZHOU	CN	U1	2	45.031	61.117	24.505	1982.47	1139.92	718.644	12.321	0.679362	0.679362	1	0.697401	1	0.697401	0.679362	0.679362	1
dmu1593	35	2011	Bank of Communications Co. Ltd	SHANGHAI	CN	C2	2	223.027	136.295	51.988	10284	6443.01	4336.64	470.836	1	1	1	0.404703	0.7735	0.52321	0.7735	0.7735	1
dmu1594	36	2011	Agricultural Bank of China Limited	BEIJING	CN	C2	1	1239.04	5327.88	532.788	99123.3	59474	40888.4	12390.4	1	1	1	0.065758	0.973151	0.067572	0.973151	0.973151	1
dmu1595	37	2011	Bank of Jinhua Co Ltd	JINHUA	CN	U1	4	3.078	12.35	5.151	198.247	148.685	59.352	1.135	0.402897	0.402897	1	0.5941	0.738499	0.80447	0.278255	0.297539	0.935188
dmu1596	38	2011	Nanyang Commercial Bank (China) Limited	SHANGHAI	CN	U1	3	0.797	46.631	0.057	198.247	173.466	69.761	0.991	0.935061	0.935061	1	0.751524	0.751524	1	0.702721	0.702721	1
dmu1597	39	2011	Dah Sing Bank (China) Limited	SHENZEN	CN	U1	3	0.498	19.812	1.502	109.877	53.747	51.781	1.29	0.662233	0.662233	1	0.387231	0.387231	1	0.256437	0.256437	1
dmu1598	40	2011	Weihai City Commercial Bank Co Ltd	WEIHAI	CN	U1	4	3.156	18.979	5.882	235.418	161.075	98.83	0.103	0.361127	0.361127	1	0.808049	1	0.808049	0.361127	0.361127	1
dmu1599	41	2011	Mizuho Bank (China) Ltd	SHANGHAI	CN	U1	3	1.371	76.128	5.5	656.692	532.788	210.637	7.318	0.628443	0.628443	1	0.754637	0.754637	1	0.474246	0.474246	1
dmu1600	42	2011	HSBC Bank (China) Co Ltd	SHANGHAI	CN	U1	3	13.458	185.856	14.489	2106.37	1016.01	1127.53	4.554	0.858541	0.858541	1	0.858769	0.941414	0.912212	0.808242	0.808242	1
dmu1601	43	2011	OCBC Bank (China) Limited	SHANGHAI	CN	U1	3	0.607	59.14	1.021	148.685	185.856	31.586	1.136	0.364798	0.477606	0.763805	0.601059	0.601059	1	0.287069	0.287069	1
dmu1602	44	2011	Hana Bank (China) Company Ltd	BEIJING	CN	U1	3	0.642	33.789	0	116.301	114.184	36.706	1.472	1	1	1	0.590417	0.590417	1	0.590417	0.590417	1
dmu1603	45	2011	Bank of Weifang Co Ltd	WEIFANG	CN	C2	4	2.322	11.795	8.286	272.589	173.466	111.63	2.796	0.576169	0.576169	1	0.544488	0.718662	0.757641	0.349457	0.414071	0.843954
dmu1604	46	2011	Bank of Deyang	DEYANG	CN	U1	4	1.604	5.6	0.512	82.63	51.744	31.246	0.849	0.71657	0.71657	1	0.529638	0.833251	0.635628	0.597082	0.597082	1
dmu1605	47	2011	JP Morgan Chase Bank (China) Co Ltd	BEIJING	CN	U1	3	0.2	36.834	5.872	210.637	103.095	148.685	1.459	0.65233	0.65233	1	0.634138	0.634138	1	0.413667	0.413667	1
dmu1606	48	2011	Shinhan Bank (China) Limited	BEIJING	CN	U1	3	0.126	6.482	0.898	57.564	57.246	7.301	0.546	0.800163	0.800163	1	0.293623	0.293623	1	0.234946	0.234946	1
dmu1607	49	2011	Bank of Lanzhou Co. Ltd	LANZHOU	CN	C2	4	26.564	161.075	12.14	2230.27	1362.94	755.815	28.046	0.660376	0.660376	1	0.858742	0.858742	1	0.567093	0.567093	1
dmu1608	50	2011	Bank of Jiaxing Co Ltd	JIAXING	CN	C2	4	5.969	51.129	4.277	582.349	396.493	123.904	12.234	0.534957	0.545362	0.980921	0.495767	0.609427	0.813497	0.265214	0.332358	0.797977
dmu1609	51	2011	Zhejiang Tailong Commercial Bank Co Ltd	TAIZHOU	CN	C2	4	5.691	45.024	14.444	631.911	396.493	104.356	4.64	0.384238	0.42661	0.900677	0.464117	0.592053	0.783911	0.178331	0.252576	0.706049
dmu1610	52	2011	Zhejiang Mintai Commercial Bank	WENLING	CN	C2	4	14.466	60.634	7.357	743.425	446.055	210.637	5.517	0.43454	0.43454	1	0.601152	0.736748	0.815953	0.264044	0.320146	0.824761
dmu1611	53	2011	Zhejiang Chouzhou Commercial Bank	YIWU	CN	C2	4	3.229	113.785	13.963	1077.97	631.911	359.322	11.661	0.476088	0.773391	0.615585	0.622888	0.772502	0.806325	0.296549	0.597446	0.496361
dmu1612	54	2011	Bank of Guilin Co Ltd	GUILIN	CN	C2	4	7.996	74.651	6.162	1362.94	384.103	557.568	7.911	0.825512	0.909178	0.907976	0.443052	0.634018	0.6988	0.365745	0.576436	0.634494
dmu1613	55	2011	DBS BANK (China) Limited	SHANGHAI	CN	U1	3	0.222	69.514	2.517	421.274	396.493	111.496	5.002	1	1	1	0.719515	0.729479	0.986341	0.729479	0.729479	1
dmu1614	56	2011	Royal Bank of Scotland (China) Co Ltd (The)	SHANGHAI	CN	U1	3	0.441	94.54	4.026	272.589	120.444	284.979	1.622	0.402214	0.402214	1	0.875928	0.875928	1	0.35231	0.35231	1
dmu1615	57	2011	Bank of Taizhou Co Ltd	TAIZHOU	CN	C2	4	2.431	43.927	6.179	557.568	384.103	223.027	2.857	0.52697	0.706075	0.746337	0.721166	0.981755	0.734568	0.380032	0.693192	0.548235
dmu1616	58	2011	Standard Chartered Bank (China) Ltd	SHANGHAI	CN	U1	3	8.089	136.295	14.843	1486.85	1028.4	483.226	2.076	0.461156	0.461156	1	0.610784	1	0.610784	0.461156	0.461156	1
dmu1617	59	2011	Industrial & Commercial Bank of China (The) - ICBC	BEIJING	CN	C2	1	1164.7	3964.93	309.76	74342.5	50800.7	23541.8	9540.62	1	1	1	0.085625	1	0.085625	1	1	1
dmu1618	60	2011	Bank Sinopac (China) Ltd	NANJING	CN	U1	3	0.103	40.78	0.46	21.075	6.482	54.571	0.312	0.171891	0.274949	0.625174	0.846017	0.846017	1	0.232611	0.232611	1
dmu1619	61	2011	Morgan Stanley Bank International (China) Limited	ZHUHAI	CN	U1	3	0.234	23.011	0.55	65.287	18.123	64.428	0.146	0.440745	0.63011	0.699473	0.749632	0.749632	1	0.472351	0.472351	1
dmu1620	62	2011	Industrial Bank Co Ltd	FUZHOU, FUJIAN	CN	C2	2	100.683	1077.97	118.125	22302.7	12390.4	11275.3	173.466	1	1	1	0.255992	1	0.255992	1	1	1
dmu1621	63	2011	China Zheshang Bank Co Ltd	HANGZHOU	CN	U1	4	6.159	21.884	5.798	123.904	75.994	70.736	0.822	0.146731	0.146731	1	0.585702	0.988496	0.592518	0.141131	0.145042	0.973035
dmu1622	64	2011	Ping An Bank Co Ltd	SHENZHEN	CN	C2	4	52.062	619.521	73.795	12390.4	7682.05	4212.74	120.202	0.999778	0.999778	1	0.384989	0.998741	0.385474	0.998519	0.998519	1
dmu1623	65	2011	KEB Bank (China) Co, Ltd.	TIANJIN	CN	U1	3	1.102	41.392	0.81	93.331	88.498	36.162	1.265	0.243036	0.301225	0.806825	0.720039	0.720039	1	0.216893	0.216893	1
dmu1624	66	2011	Bank of Liaoyang Co Ltd	LIAOYANG	CN	C2	4	10.494	50.313	4.675	557.568	346.931	61.463	18.356	0.439788	0.439788	1	0.336241	0.357738	0.939909	0.150193	0.157329	0.954643
dmu1625	67	2011	Bank of Montreal (China) Co Ltd	BEIJING	CN	U1	3	0.438	37.383	2.531	69.659	21.088	91.585	0.122	0.211986	0.211986	1	1	1.17204	0.853214	0.226754	0.248456	0.912653
dmu1626	68	2011	Bank of Fuxin Co. Ltd	FUXIN	CN	U1	4	2.758	8.366	0.819	136.295	89.531	24.238	2.3	0.553809	0.553809	1	0.338054	0.526952	0.641527	0.291831	0.291831	1
dmu1627	69	2011	Bank of Jiujiang Co Ltd	JIUJIANG	CN	C2	4	2.853	29.431	4.123	384.103	210.637	84.145	2.591	0.516244	0.527118	0.979371	0.444085	0.558769	0.794756	0.229256	0.294537	0.778361
dmu1628	70	2011	Bank of Hangzhou Co Ltd	HANGZHOU	CN	C2	4	18.282	284.979	30.441	4336.64	2478.08	1486.85	52.829	0.86377	0.86377	1	0.696152	0.848713	0.820244	0.733092	0.733092	1
dmu1629	71	2011	East West Bank (China) Limited	SHANGHAI	CN	C2	3	0.165	23.754	0.737	49.395	18.151	46.224	0.914	0.396742	0.396742	1	0.651621	0.651621	1	0.258526	0.258526	1
dmu1630	72	2011	Bank of XI'an Co Ltd	XI'AN	CN	C2	4	11.233	136.295	8.727	2230.27	1040.79	966.452	27.564	0.992179	0.992179	1	0.754509	0.754509	1	0.748608	0.748608	1
dmu1631	73	2011	Bank of Dalian	DALIAN	CN	U1	4	11.651	5.583	3.552	185.856	106.397	33.207	0.985	0.626623	0.626623	1	0.442631	0.520943	0.849673	0.326435	0.326435	1
dmu1632	74	2011	Bank of China Limited	BEIJING	CN	C2	1	1090.36	3345.41	247.808	50800.7	32215.1	27258.9	3593.22	0.819697	0.819697	1	0.124676	1	0.124676	0.819697	0.819697	1
dmu1633	75	2011	China Minsheng Banking Corporation	BEIJING	CN	C2	2	117.766	991.233	148.685	17346.6	11894.8	7062.53	210.637	0.709569	0.709569	1	0.311389	0.991478	0.314065	0.703522	0.703522	1
dmu1634	76	2011	Hua Xia Bank co., Limited	BEIJING	CN	C2	2	29.139	21.787	17.963	1486.85	854.938	607.13	36.997	0.948055	0.948055	1	0.69804	0.895407	0.779578	0.848895	0.848895	1
dmu1635	77	2011	Bank of Nanjing	NANJING	CN	C2	4	8.396	173.466	5.27	1053.19	520.397	743.425	13.665	0.576234	0.576234	1	0.994097	0.994097	1	0.572833	0.572833	1
dmu1636	78	2011	Bank of Ningbo	NINGBO, ZHEJIANG	CN	C2	4	60.78	433.664	37.782	6443.01	2849.79	3469.31	60.142	0.727114	0.727114	1	0.610566	0.99742	0.612145	0.725238	0.725238	1
dmu1637	79	2011	Bank of Changsha Co Ltd	CHANGSHA, HUNAN	CN	C2	4	4.409	32.039	7.083	978.842	396.493	433.664	18.263	1	1	1	0.602401	0.602401	1	0.602401	0.602401	1
dmu1638	80	2011	Harbin Bank	HARBIN	CN	C2	4	118.952	334.541	26.439	4832.26	1734.66	2478.08	38.736	0.637108	0.637108	1	0.665316	0.991666	0.670907	0.631798	0.631798	1
dmu1639	81	2011	Bank of Tokyo Mitsubishi UFJ (China) Ltd	SHANGHAI	CN	U1	3	1.16	82.665	10.654	520.397	656.692	105.414	9.115	0.425827	0.425827	1	0.779371	0.779371	1	0.331877	0.331877	1
dmu1640	82	2011	United Overseas Bank (China) Limited	SHANGHAI	CN	U1	3	0.181	20.649	2.036	105.141	72.478	53.643	1.216	0.721208	0.721208	1	0.515186	0.515186	1	0.371557	0.371557	1
dmu1641	83	2011	Nanchong City Commercial Bank Co., Ltd	NANCHONG	CN	C2	4	1.358	13.569	0.741	272.589	117.224	112.835	2.121	1	1	1	0.494731	0.589474	0.839275	0.589474	0.589474	1
dmu1642	84	2011	Bank of Chengdu Co Ltd	CHENGDU	CN	C2	4	18.14	173.466	12.647	2601.99	1239.04	1115.14	33.537	0.812292	0.812292	1	0.764725	0.764725	1	0.621179	0.621179	1
dmu1643	85	2011	Bank of Nanchang co., Ltd	NANCHANG	CN	C2	4	26.363	198.247	14.903	2230.27	1016.01	1102.75	39.782	0.562099	0.562099	1	0.709985	0.736321	0.964233	0.413885	0.413885	1
dmu1644	86	2011	BNP Paribas (China)	SHANGHAI	CN	U1	3	0.372	4.684	5.489	9.677	12.428	2.094	0.211	0.102911	0.109129	0.943022	0.370548	0.370548	1	0.040437	0.040437	1
dmu1645	87	2011	Bank of Wenzhou Co Ltd	WENZHOU	CN	U1	4	4.277	4.54	2.699	123.904	77.564	51.835	0.726	0.593946	0.593946	1	0.536853	0.808592	0.663936	0.48026	0.48026	1
dmu1646	88	2011	Bank of Luoyang Co Ltd	LUOYANG	CN	C2	4	5.698	26.93	2.859	408.884	247.808	109.925	7.734	0.524908	0.524908	1	0.45856	0.628529	0.729577	0.312485	0.32992	0.947154
dmu1647	89	2011	Panzhihua City Commercial Bank Co Ltd	PANZHIHUA	CN	U1	4	0.728	2.144	1.705	51.423	42.145	11.777	0.694	0.807544	0.807544	1	0.634267	0.805165	0.787748	0.650206	0.650206	1
dmu1648	90	2011	Bank of Shanghai	SHANGHAI	CN	C2	4	69.829	693.863	59.523	11894.8	6566.92	4088.83	173.466	0.937045	0.941033	0.995762	0.391985	0.814039	0.481531	0.693713	0.766038	0.905586
dmu1649	91	2011	Fubon Bank (China) Co., Ltd	SHANGHAI	CN	U1	3	0.798	6.467	0.93	9.911	4.897	10.634	0.022	0.06559	0.459769	0.142659	1	1.25696	0.795573	0.577909	0.577909	1
dmu1650	92	2011	Bank of Beijing Co Ltd	BEIJING	CN	C2	4	27.54	607.13	25.384	6566.92	3469.31	3964.93	97.595	0.999183	0.999183	1	0.640638	0.998367	0.641686	0.997551	0.997551	1
dmu1651	93	2011	Bank of Tianjin	TIANJIN	CN	C2	4	21.918	148.685	10.306	1982.47	904.5	1239.04	34.055	0.669329	0.669329	1	0.864888	0.864888	1	0.578894	0.578894	1
dmu1652	1	2012	China Construction Bank Corporation Joint Stock Company	BEIJING	CN	C2	1	846.229	2904.97	265.236	44206	27786.6	15156.3	3157.57	0.676882	0.848484	0.797755	0.138011	0.833008	0.165678	0.546713	0.706794	0.773511
dmu1653	2	2012	Societe Generale (China) Limited	BEIJING	CN	U1	3	0.51	69.063	1.676	82.633	49.006	106.102	0.928	0.186813	0.217822	0.857641	1	1.10686	0.903457	0.241099	0.241099	1
dmu1654	3	2012	Metropolitan Bank (China) Ltd	JIANGSU	CN	U1	3	0.146	24.382	0.475	14.042	9.408	25.29	0.094	0.120046	0.181464	0.661542	1	1.81853	0.549894	0.329998	0.329998	1
dmu1655	4	2012	Hang Seng Bank (China) Limited	SHANGHAI	CN	U1	3	2.256	80.764	2.862	442.06	416.799	93.023	1.018	0.517797	0.517797	1	0.720774	0.720774	1	0.373215	0.373215	1
dmu1656	5	2012	Deutsche Bank (China) Co Ltd	BEIJING	CN	U1	3	1.393	62.503	6.741	391.539	239.975	303.127	0.49	0.378373	0.378373	1	1	1	1	0.378373	0.378373	1
dmu1657	6	2012	Bank of Guangzhou Co,, Ltd	GUANGZHOU	CN	U1	4	9.14	151.563	7.584	1894.54	719.926	745.187	8.662	0.773926	0.928351	0.833657	0.559246	0.983364	0.568707	0.432815	0.912907	0.474106
dmu1658	7	2012	Bank of Jilin Co Ltd	CHANGCHUN	CN	C1	4	22.948	57.788	16.128	833.599	568.363	252.606	13.636	0.336595	0.336595	1	0.609125	0.787341	0.773648	0.231677	0.265015	0.874203
dmu1659	8	2012	Industrial Bank of Korea (China) Limited	TIANJIN	CN	U1	3	0.529	42.212	2.564	189.454	122.829	82.336	1.522	0.49548	0.52211	0.948995	0.540304	0.540304	1	0.282098	0.282098	1
dmu1660	9	2012	Citibank (China) Co Ltd	SHANGHAI	CN	U1	3	2.346	85.908	9.015	1641.94	631.514	1161.99	1.359	1	1	1	0.574402	1	0.574402	1	1	1
dmu1661	10	2012	Credit Agricole CIB (China)	SHANGHAI	CN	U1	3	0.124	56.997	1.687	151.563	117.894	106.253	1.682	0.682607	0.682607	1	0.751931	0.751931	1	0.513273	0.513273	1
dmu1662	11	2012	Huishang Bank Co Ltd	HEFEI	CN	C2	4	28.202	416.799	26.616	5936.23	3283.87	2020.84	77.379	0.971545	0.971545	1	0.593978	0.819481	0.724822	0.796163	0.796163	1
dmu1663	12	2012	Bank of Jinzhou Co Ltd	JINZHOU	CN	C2	4	53.152	164.194	8.013	1641.94	783.078	707.296	16.246	0.509293	0.509293	1	0.649871	0.787319	0.825423	0.366612	0.400977	0.914297
dmu1664	13	2012	Wing Hang Bank (China) Ltd	SHENZHEN	CN	U1	3	1.674	22.599	3.376	97.657	126.303	49.895	0.75	0.186761	0.186761	1	1	1.06212	0.941511	0.198363	0.198363	1
dmu1665	14	2012	Bank of Guiyang Co Ltd	GUIYANG	CN	C2	4	31.244	164.194	15.723	2273.45	1187.25	884.12	39.112	0.589272	0.589272	1	0.744333	0.744333	1	0.438614	0.438614	1
dmu1666	15	2012	Bank of Shaoxing Co Ltd	SHAOXING	CN	C2	4	6.721	46.219	5.073	618.884	442.06	113.905	17.871	0.538749	0.559957	0.962126	0.477836	0.54887	0.870581	0.257434	0.307343	0.837611
dmu1667	16	2012	China Merchants Bank Co Ltd	SHENZHEN	CN	C2	2	83.929	74.773	21.364	3662.78	2147.15	1389.33	102.241	0.908166	0.908166	1	0.648675	0.760478	0.852983	0.69064	0.69064	1
dmu1668	17	2012	Bank of Rizhao	RIZHAO	CN	C2	4	14.222	59.819	4.29	694.666	429.43	189.454	21.388	0.486814	0.486814	1	0.485596	0.648397	0.748918	0.279123	0.315649	0.884283
dmu1669	18	2012	Shanghai Pudong Development Bank	SHANGHAI	CN	C2	2	124.959	770.447	151.563	22734.5	12630.3	11114.6	303.127	1	1	1	0.251155	0.865953	0.290033	0.865953	0.865953	1
dmu1670	19	2012	China Everbright Bank Co Ltd	BEIJING	CN	C2	2	239.975	2273.45	214.715	41679.9	20208.5	17682.4	517.842	0.990602	0.990602	1	0.145941	0.967884	0.150784	0.958787	0.958787	1
dmu1671	20	2012	Bank of Suzhou Co Ltd	SUZHOU	CN	C2	4	16.214	252.606	5.189	795.708	454.69	442.06	14.845	0.325103	0.325103	1	0.706277	0.836771	0.844051	0.248969	0.272037	0.915203
dmu1672	21	2012	Bank of Kunlun Co Ltd	KARAMAY	CN	U1	4	0.568	57.467	0.616	341.018	176.824	214.715	1.014	1	1	1	0.716324	1	0.716324	1	1	1
dmu1673	22	2012	Bank of Cangzhou Co Ltd	CANGZHOU	CN	U1	4	0.683	2.491	3.022	74.242	44.632	32.104	0.755	0.85723	0.85723	1	0.525299	0.854676	0.614618	0.732654	0.732654	1
dmu1674	23	2012	Bank of Zhengzhou Co Ltd		CN	U1	4	3.545	12.902	1.239	290.497	114.54	93.226	2.075	0.722272	0.722272	1	0.348765	0.509857	0.684045	0.368255	0.368255	1
dmu1675	24	2012	Bank of Yingkou	YINGKOU,	CN	U1	4	3.4	5.686	0.579	94.177	59.622	29.189	1.356	0.653798	0.653798	1	0.508276	0.698333	0.727842	0.456569	0.456569	1
dmu1676	25	2012	Bank of Qingdao Co Ltd	QINGDAO	CN	U1	4	1.57	10.017	6.572	138.933	82.887	47.002	0.732	0.412681	0.412681	1	0.573333	0.763815	0.750618	0.239835	0.315212	0.760869
dmu1677	26	2012	Bank of East Asia (China) Ltd	SHANGHAI	CN	U1	3	9.332	55.544	25.431	568.363	429.43	189.454	6.044	0.258804	0.264648	0.977918	0.692356	0.692356	1	0.183231	0.183231	1
dmu1678	27	2012	Sumitomo Mitsui Banking Corporation (China) Limited	SHANGHAI	CN	U1	3	0.979	164.194	7.069	884.12	479.951	568.363	7.735	0.736092	0.736092	1	0.77702	0.803323	0.967257	0.59132	0.59132	1
dmu1679	28	2012	CITIC Bank International (china) Limited	SHENZHEN	CN	C1	3	0.103	19.162	0.565	60.017	69.784	7.246	0.431	0.656546	0.756822	0.867504	0.341865	0.341865	1	0.258731	0.258731	1
dmu1680	29	2012	Kookmin Bank (China) Co., Ltd.	BEIJING	CN	U1	3	0.369	48.574	0.612	59.944	21.555	84.176	0.386	0.254336	0.352693	0.721126	0.89079	0.89079	1	0.314176	0.314176	1
dmu1681	30	2012	Jinshang Bank Co Ltd	TAIYUAN	CN	C2	4	3.969	106.936	13.994	1389.33	543.102	669.405	16.781	0.578566	0.915152	0.632208	0.582041	0.677678	0.858875	0.336749	0.620178	0.542988
dmu1682	31	2012	Zhongyuan Bank Co Ltd	NANYANG CITY	CN	C2	4	63.29	366.278	32.459	3410.18	1894.54	959.901	74.703	0.425428	0.425428	1	0.685559	0.685559	1	0.291656	0.291656	1
dmu1683	32	2012	Bank of Quanzhou Co., Ltd	QUANZHOU	CN	U1	4	10.063	70.414	2.755	770.447	303.127	391.539	7.739	0.650278	0.650278	1	0.531868	0.688024	0.773037	0.415469	0.447407	0.928615
dmu1684	33	2012	China CITIC Bank	BEIJING	CN	U1	2	214.715	3915.39	290.497	51784.2	31575.7	16419.4	694.666	0.994812	0.994812	1	0.118976	0.991585	0.119986	0.98644	0.98644	1
dmu1685	34	2012	China Guangfa Bank Co Ltd	GUANGZHOU	CN	U1	2	45.903	62.3	24.98	2020.84	1161.99	732.556	12.56	0.677256	0.677256	1	0.695696	1	0.695696	0.677256	0.677256	1
dmu1686	35	2012	Bank of Communications Co. Ltd	SHANGHAI	CN	C2	2	227.345	138.933	52.994	10483.1	6567.75	4420.6	479.951	1	1	1	0.401431	0.773225	0.519165	0.773225	0.773225	1
dmu1687	36	2012	Agricultural Bank of China Limited	BEIJING	CN	C2	1	1263.03	5431.02	543.102	101042	60625.4	41679.9	12630.3	1	1	1	0.064565	0.979821	0.065895	0.979821	0.979821	1
dmu1688	37	2012	Bank of Jinhua Co Ltd	JINHUA	CN	U1	4	3.138	12.589	5.251	202.085	151.563	60.501	1.157	0.401852	0.401852	1	0.595188	0.738499	0.805943	0.277271	0.296767	0.934305
dmu1689	38	2012	Nanyang Commercial Bank (China) Limited	SHANGHAI	CN	U1	3	0.812	47.534	0.058	202.085	176.824	71.112	1.01	0.941965	0.941965	1	0.755238	0.755238	1	0.711408	0.711408	1
dmu1690	39	2012	Dah Sing Bank (China) Limited	SHENZEN	CN	U1	3	0.507	20.196	1.531	112.005	54.788	52.783	1.315	0.657978	0.657978	1	0.386457	0.386457	1	0.25428	0.25428	1
dmu1691	40	2012	Weihai City Commercial Bank Co Ltd	WEIHAI	CN	U1	4	3.217	19.346	5.996	239.975	164.194	100.744	0.105	0.360637	0.360637	1	0.807936	1	0.807936	0.360637	0.360637	1
dmu1692	41	2012	Mizuho Bank (China) Ltd	SHANGHAI	CN	U1	3	1.397	77.601	5.607	669.405	543.102	214.715	7.459	0.626678	0.626678	1	0.759616	0.759616	1	0.476034	0.476034	1
dmu1693	42	2012	HSBC Bank (China) Co Ltd	SHANGHAI	CN	U1	3	13.719	189.454	14.77	2147.15	1035.68	1149.36	4.643	0.894589	0.894589	1	0.857577	0.955682	0.897346	0.854942	0.854942	1
dmu1694	43	2012	OCBC Bank (China) Limited	SHANGHAI	CN	U1	3	0.619	60.285	1.041	151.563	189.454	32.197	1.158	0.364798	0.476518	0.765549	0.602428	0.602428	1	0.287067	0.287067	1
dmu1695	44	2012	Hana Bank (China) Company Ltd	BEIJING	CN	U1	3	0.654	34.443	0	118.553	116.395	37.416	1.5	1	1	1	0.592132	0.592132	1	0.592132	0.592132	1
dmu1696	45	2012	Bank of Weifang Co Ltd	WEIFANG	CN	C2	4	2.366	12.024	8.446	277.866	176.824	113.792	2.85	0.574112	0.574112	1	0.547533	0.720378	0.760063	0.349611	0.413578	0.845333
dmu1697	46	2012	Bank of Deyang	DEYANG	CN	U1	4	1.635	5.708	0.522	84.229	52.745	31.851	0.865	0.704376	0.704376	1	0.524802	0.832349	0.630507	0.586287	0.586287	1
dmu1698	47	2012	JP Morgan Chase Bank (China) Co Ltd	BEIJING	CN	U1	3	0.204	37.547	5.986	214.715	105.09	151.563	1.488	0.648346	0.648346	1	0.635472	0.635472	1	0.412006	0.412006	1
dmu1699	48	2012	Shinhan Bank (China) Limited	BEIJING	CN	U1	3	0.128	6.607	0.915	58.679	58.354	7.443	0.557	0.791803	0.791803	1	0.295583	0.295583	1	0.234044	0.234044	1
dmu1700	49	2012	Bank of Lanzhou Co. Ltd	LANZHOU	CN	C2	4	27.078	164.194	12.375	2273.45	1389.33	770.447	28.589	0.660766	0.660766	1	0.859994	0.859994	1	0.568255	0.568255	1
dmu1701	50	2012	Bank of Jiaxing Co Ltd	JIAXING	CN	C2	4	6.085	52.119	4.36	593.623	404.169	126.303	12.47	0.534598	0.546182	0.978791	0.496676	0.609792	0.814501	0.265522	0.333058	0.797225
dmu1702	51	2012	Zhejiang Tailong Commercial Bank Co Ltd	TAIZHOU	CN	C2	4	5.801	45.895	14.723	644.144	404.169	106.376	4.73	0.383765	0.426427	0.899955	0.465958	0.594016	0.78442	0.178818	0.253304	0.705942
dmu1703	52	2012	Zhejiang Mintai Commercial Bank	WENLING	CN	C2	4	14.746	61.808	7.499	757.817	454.69	214.715	5.624	0.435476	0.435476	1	0.603234	0.741084	0.813989	0.264559	0.322724	0.819769
dmu1704	53	2012	Zhejiang Chouzhou Commercial Bank	YIWU	CN	C2	4	3.291	115.988	14.233	1098.83	644.144	366.278	11.887	0.475407	0.773508	0.614612	0.625571	0.775078	0.807107	0.297401	0.599529	0.496058
dmu1705	54	2012	Bank of Guilin Co Ltd	GUILIN	CN	C2	4	8.151	76.096	6.281	1389.33	391.539	568.363	8.065	0.824028	0.910742	0.904788	0.444984	0.637781	0.697707	0.366679	0.580854	0.631276
dmu1706	55	2012	DBS BANK (China) Limited	SHANGHAI	CN	U1	3	0.227	70.86	2.566	429.43	404.169	113.655	5.099	1	1	1	0.708963	0.731674	0.96896	0.731674	0.731674	1
dmu1707	56	2012	Royal Bank of Scotland (China) Co Ltd (The)	SHANGHAI	CN	U1	3	0.449	96.37	4.104	277.866	122.776	290.497	1.654	0.402214	0.402214	1	0.877078	0.877078	1	0.352773	0.352773	1
dmu1708	57	2012	Bank of Taizhou Co Ltd	TAIZHOU	CN	C2	4	2.478	44.777	6.298	568.363	391.539	227.345	2.912	0.525656	0.705949	0.744609	0.724849	0.986299	0.734918	0.381021	0.696276	0.547227
dmu1709	58	2012	Standard Chartered Bank (China) Ltd	SHANGHAI	CN	U1	3	8.245	138.933	15.13	1515.63	1048.31	492.581	2.116	0.461156	0.461156	1	0.610482	1	0.610482	0.461156	0.461156	1
dmu1710	59	2012	Industrial & Commercial Bank of China (The) - ICBC	BEIJING	CN	C2	1	1187.25	4041.69	315.757	75781.7	51784.2	23997.5	9725.32	1	1	1	0.084108	1	0.084108	1	1	1
dmu1711	60	2012	Bank Sinopac (China) Ltd	NANJING	CN	U1	3	0.105	41.569	0.469	21.483	6.607	55.628	0.318	0.172155	0.270964	0.635343	0.847501	0.847501	1	0.229642	0.229642	1
dmu1712	61	2012	Morgan Stanley Bank International (China) Limited	ZHUHAI	CN	U1	3	0.238	23.457	0.561	66.551	18.474	65.675	0.148	0.44681	0.624818	0.715104	0.74964	0.74964	1	0.468388	0.468388	1
dmu1713	62	2012	Industrial Bank Co Ltd	FUZHOU, FUJIAN	CN	C2	2	102.632	1098.83	120.412	22734.5	12630.3	11493.6	176.824	1	1	1	0.251917	1	0.251917	1	1	1
dmu1714	63	2012	China Zheshang Bank Co Ltd	HANGZHOU	CN	U1	4	6.278	22.308	5.91	126.303	77.465	72.105	0.838	0.146731	0.146731	1	0.588802	0.980674	0.600405	0.140176	0.143895	0.974155
dmu1715	64	2012	Ping An Bank Co Ltd	SHENZHEN	CN	C2	4	53.07	631.514	75.224	12630.3	7830.77	4294.3	122.529	0.999834	0.999834	1	0.379855	0.999059	0.380213	0.998893	0.998893	1
dmu1716	65	2012	KEB Bank (China) Co, Ltd.	TIANJIN	CN	U1	3	1.123	42.194	0.826	95.138	90.212	36.862	1.289	0.243036	0.301225	0.806825	0.718577	0.718577	1	0.216453	0.216453	1
dmu1717	66	2012	Bank of Liaoyang Co Ltd	LIAOYANG	CN	C2	4	10.697	51.287	4.765	568.363	353.648	62.653	18.712	0.440639	0.440639	1	0.337297	0.357682	0.943008	0.150429	0.157609	0.954444
dmu1718	67	2012	Bank of Montreal (China) Co Ltd	BEIJING	CN	U1	3	0.446	38.107	2.58	71.008	21.496	93.358	0.124	0.210837	0.210837	1	1	1.17121	0.853818	0.223746	0.246935	0.906093
dmu1719	68	2012	Bank of Fuxin Co. Ltd	FUXIN	CN	U1	4	2.811	8.528	0.835	138.933	91.265	24.707	2.345	0.5473	0.5473	1	0.340084	0.526687	0.645704	0.288256	0.288256	1
dmu1720	69	2012	Bank of Jiujiang Co Ltd	JIUJIANG	CN	C2	4	2.908	30.001	4.203	391.539	214.715	85.774	2.641	0.514837	0.528235	0.974636	0.444473	0.560909	0.792416	0.228831	0.296292	0.772316
dmu1721	70	2012	Bank of Hangzhou Co Ltd	HANGZHOU	CN	C2	4	18.636	290.497	31.03	4420.6	2526.06	1515.63	53.851	0.863905	0.863905	1	0.690247	0.849389	0.812639	0.733792	0.733792	1
dmu1722	71	2012	East West Bank (China) Limited	SHANGHAI	CN	C2	3	0.169	24.214	0.751	50.352	18.503	47.119	0.932	0.396742	0.396742	1	0.649018	0.649018	1	0.257493	0.257493	1
dmu1723	72	2012	Bank of XI'an Co Ltd	XI'AN	CN	C2	4	11.451	138.933	8.896	2273.45	1060.94	985.162	28.098	0.992794	0.992794	1	0.755754	0.755754	1	0.750309	0.750309	1
dmu1724	73	2012	Bank of Dalian	DALIAN	CN	U1	4	11.876	5.691	3.621	189.454	108.456	33.85	1.004	0.623653	0.623653	1	0.442631	0.519936	0.851318	0.32426	0.32426	1
dmu1725	74	2012	Bank of China Limited	BEIJING	CN	C2	1	1111.46	3410.18	252.606	51784.2	32838.7	27786.6	3662.78	0.812852	0.812852	1	0.122478	1	0.122478	0.812852	0.812852	1
dmu1726	75	2012	China Minsheng Banking Corporation	BEIJING	CN	C2	2	120.046	1010.42	151.563	17682.4	12125.1	7199.26	214.715	0.709569	0.709569	1	0.306695	0.991478	0.309331	0.703522	0.703522	1
dmu1727	76	2012	Hua Xia Bank co., Limited	BEIJING	CN	C2	2	29.703	22.208	18.311	1515.63	871.49	618.884	37.713	0.945399	0.945399	1	0.697803	0.890644	0.783481	0.842014	0.842014	1
dmu1728	77	2012	Bank of Nanjing	NANJING	CN	C2	4	8.559	176.824	5.372	1073.57	530.472	757.817	13.93	0.576834	0.576834	1	0.995577	0.995577	1	0.574282	0.574282	1
dmu1729	78	2012	Bank of Ningbo	NINGBO, ZHEJIANG	CN	C2	4	61.957	442.06	38.514	6567.75	2904.97	3536.48	61.306	0.727398	0.727398	1	0.603835	0.998072	0.605001	0.725995	0.725995	1
dmu1730	79	2012	Bank of Changsha Co Ltd	CHANGSHA, HUNAN	CN	C2	4	4.494	32.66	7.22	997.792	404.169	442.06	18.617	1	1	1	0.602968	0.602968	1	0.602968	0.602968	1
dmu1731	80	2012	Harbin Bank	HARBIN	CN	C2	4	121.254	341.018	26.951	4925.81	1768.24	2526.06	39.486	0.637841	0.637841	1	0.65931	0.993765	0.663447	0.633864	0.633864	1
dmu1732	81	2012	Bank of Tokyo Mitsubishi UFJ (China) Ltd	SHANGHAI	CN	U1	3	1.183	84.265	10.861	530.472	669.405	107.454	9.292	0.42508	0.42508	1	0.783883	0.783883	1	0.333213	0.333213	1
dmu1733	82	2012	United Overseas Bank (China) Limited	SHANGHAI	CN	U1	3	0.185	21.048	2.075	107.176	73.881	54.681	1.24	0.71712	0.71712	1	0.514731	0.514731	1	0.369124	0.369124	1
dmu1734	83	2012	Nanchong City Commercial Bank Co., Ltd	NANCHONG	CN	C2	4	1.384	13.832	0.756	277.866	119.493	115.019	2.162	1	1	1	0.497275	0.588853	0.844481	0.588853	0.588853	1
dmu1735	84	2012	Bank of Chengdu Co Ltd	CHENGDU	CN	C2	4	18.491	176.824	12.892	2652.36	1263.03	1136.72	34.186	0.812726	0.812726	1	0.765771	0.765771	1	0.622362	0.622362	1
dmu1736	85	2012	Bank of Nanchang co., Ltd	NANCHANG	CN	C2	4	26.873	202.085	15.192	2273.45	1035.68	1124.09	40.552	0.562461	0.562461	1	0.712672	0.737085	0.966879	0.414582	0.414582	1
dmu1737	86	2012	BNP Paribas (China)	SHANGHAI	CN	U1	3	0.379	4.774	5.595	9.864	12.668	2.135	0.215	0.1041	0.1041	1	0.374111	0.374111	1	0.038945	0.038945	1
dmu1738	87	2012	Bank of Wenzhou Co Ltd	WENZHOU	CN	U1	4	4.359	4.628	2.751	126.303	79.066	52.839	0.74	0.590375	0.590375	1	0.536853	0.805199	0.666733	0.475369	0.475369	1
dmu1739	88	2012	Bank of Luoyang Co Ltd	LUOYANG	CN	C2	4	5.809	27.452	2.914	416.799	252.606	112.053	7.883	0.526933	0.526933	1	0.460203	0.629433	0.731139	0.31209	0.331669	0.940968
dmu1740	89	2012	Panzhihua City Commercial Bank Co Ltd	PANZHIHUA	CN	U1	4	0.742	2.185	1.738	52.419	42.961	12.005	0.707	0.799133	0.799133	1	0.634247	0.798367	0.79443	0.638002	0.638002	1
dmu1741	90	2012	Bank of Shanghai	SHANGHAI	CN	C2	4	71.18	707.296	60.675	12125.1	6694.05	4167.99	176.824	0.934604	0.942208	0.99193	0.386874	0.814253	0.475128	0.691745	0.767196	0.901654
dmu1742	91	2012	Fubon Bank (China) Co., Ltd	SHANGHAI	CN	U1	3	0.813	6.593	0.948	10.103	4.992	10.84	0.023	0.065903	0.44162	0.14923	1	1.2679	0.788705	0.55993	0.55993	1
dmu1743	92	2012	Bank of Beijing Co Ltd	BEIJING	CN	C2	4	28.073	618.884	25.876	6694.05	3536.48	4041.69	99.485	0.999389	0.999389	1	0.633092	0.998779	0.633866	0.998169	0.998169	1
dmu1744	93	2012	Bank of Tianjin	TIANJIN	CN	C2	4	22.342	151.563	10.506	2020.84	922.011	1263.03	34.714	0.669817	0.669817	1	0.866903	0.866903	1	0.580667	0.580667	1
dmu1745	1	2013	China Construction Bank Corporation Joint Stock Company	BEIJING	CN	C2	1	890.699	3057.62	279.174	46529.1	29246.8	15952.8	3323.5	0.705778	0.829066	0.851293	0.131825	0.833008	0.158252	0.573591	0.690619	0.830546
dmu1746	2	2013	Societe Generale (China) Limited	BEIJING	CN	U1	3	0.537	72.692	1.764	86.975	51.581	111.678	0.976	0.186813	0.252381	0.740202	0.942527	0.942527	1	0.237876	0.237876	1
dmu1747	3	2013	Metropolitan Bank (China) Ltd	JIANGSU	CN	U1	3	0.154	25.663	0.5	14.78	9.902	26.62	0.099	0.113008	0.17458	0.647314	1	1.83286	0.545595	0.319981	0.319981	1
dmu1748	4	2013	Hang Seng Bank (China) Limited	SHANGHAI	CN	U1	3	2.375	85.008	3.012	465.291	438.703	97.912	1.072	0.51683	0.51683	1	0.734391	0.734391	1	0.379556	0.379556	1
dmu1749	5	2013	Deutsche Bank (China) Co Ltd	BEIJING	CN	U1	3	1.467	65.787	7.096	412.115	252.586	319.056	0.515	0.3762	0.3762	1	1	1	1	0.3762	0.3762	1
dmu1750	6	2013	Bank of Guangzhou Co,, Ltd	GUANGZHOU	CN	U1	4	9.62	159.528	7.983	1994.1	757.759	784.347	9.117	0.773926	0.934008	0.828607	0.562974	0.997862	0.56418	0.435701	0.932012	0.467484
dmu1751	7	2013	Bank of Jilin Co Ltd	CHANGCHUN	CN	C1	4	24.154	60.825	16.976	877.405	598.231	265.88	14.352	0.336595	0.336595	1	0.617384	0.793152	0.778393	0.233523	0.266971	0.874713
dmu1752	8	2013	Industrial Bank of Korea (China) Limited	TIANJIN	CN	U1	3	0.557	44.43	2.699	199.41	129.284	86.663	1.603	0.49548	0.512499	0.966792	0.545191	0.545191	1	0.27941	0.27941	1
dmu1753	9	2013	Citibank (China) Co Ltd	SHANGHAI	CN	U1	3	2.47	90.422	9.489	1728.22	664.701	1223.05	1.43	1	1	1	0.567195	1	0.567195	1	1	1
dmu1754	10	2013	Credit Agricole CIB (China)	SHANGHAI	CN	U1	3	0.131	59.992	1.776	159.528	124.089	111.836	1.77	0.666693	0.666693	1	0.757869	0.757869	1	0.505267	0.505267	1
dmu1755	11	2013	Huishang Bank Co Ltd	HEFEI	CN	C2	4	29.684	438.703	28.015	6248.19	3456.44	2127.04	81.445	0.974578	0.974578	1	0.578296	0.820697	0.70464	0.799833	0.799833	1
dmu1756	12	2013	Bank of Jinzhou Co Ltd	JINZHOU	CN	C2	4	55.945	172.822	8.435	1728.22	824.229	744.465	17.1	0.51084	0.51084	1	0.654828	0.792132	0.826665	0.369409	0.404652	0.912905
dmu1757	13	2013	Wing Hang Bank (China) Ltd	SHENZHEN	CN	U1	3	1.762	23.787	3.553	102.789	132.94	52.517	0.79	0.185198	0.185198	1	1	1.06384	0.939989	0.197022	0.197022	1
dmu1758	14	2013	Bank of Guiyang Co Ltd	GUIYANG	CN	C2	4	32.886	172.822	16.549	2392.92	1249.64	930.581	41.167	0.590256	0.590256	1	0.746867	0.746867	1	0.440843	0.440843	1
dmu1759	15	2013	Bank of Shaoxing Co Ltd	SHAOXING	CN	C2	4	7.074	48.647	5.34	651.407	465.291	119.891	18.811	0.537752	0.561848	0.957113	0.481583	0.548976	0.877239	0.258972	0.308441	0.839616
dmu1760	16	2013	China Merchants Bank Co Ltd	SHENZHEN	CN	C2	2	88.34	78.703	22.487	3855.26	2259.98	1462.34	107.614	0.895885	0.895885	1	0.633536	0.758621	0.835115	0.679638	0.679638	1
dmu1761	17	2013	Bank of Rizhao	RIZHAO	CN	C2	4	14.969	62.962	4.516	731.171	451.997	199.41	22.512	0.490603	0.490603	1	0.48793	0.651741	0.748656	0.278321	0.319746	0.870444
dmu1762	18	2013	Shanghai Pudong Development Bank	SHANGHAI	CN	C2	2	131.526	810.935	159.528	23929.2	13294	11698.7	319.056	1	1	1	0.24059	0.865953	0.277833	0.865953	0.865953	1
dmu1763	19	2013	China Everbright Bank Co Ltd	BEIJING	CN	C2	2	252.586	2392.92	225.998	43870.3	21270.4	18611.6	545.055	0.998809	0.998809	1	0.139418	0.995813	0.140004	0.994627	0.994627	1
dmu1764	20	2013	Bank of Suzhou Co Ltd	SUZHOU	CN	C2	4	17.066	265.88	5.462	837.523	478.585	465.291	15.625	0.326683	0.326683	1	0.714353	0.840413	0.850002	0.252277	0.274549	0.918878
dmu1765	21	2013	Bank of Kunlun Co Ltd	KARAMAY	CN	U1	4	0.598	60.487	0.648	358.938	186.116	225.998	1.067	1	1	1	0.719582	1	0.719582	1	1	1
dmu1766	22	2013	Bank of Cangzhou Co Ltd	CANGZHOU	CN	U1	4	0.719	2.621	3.181	78.143	46.977	33.791	0.794	0.839647	0.839647	1	0.525205	0.843408	0.622718	0.708165	0.708165	1
dmu1767	23	2013	Bank of Zhengzhou Co Ltd		CN	U1	4	3.731	13.581	1.304	305.762	120.559	98.125	2.184	0.722272	0.722272	1	0.352227	0.498025	0.707248	0.35971	0.35971	1
dmu1768	24	2013	Bank of Yingkou	YINGKOU,	CN	U1	4	3.578	5.984	0.609	99.126	62.755	30.723	1.427	0.628954	0.628954	1	0.508203	0.699016	0.727026	0.439649	0.439649	1
dmu1769	25	2013	Bank of Qingdao Co Ltd	QINGDAO	CN	U1	4	1.653	10.543	6.917	146.234	87.243	49.472	0.771	0.411054	0.412681	0.996057	0.577253	0.747578	0.772164	0.237282	0.308512	0.769118
dmu1770	26	2013	Bank of East Asia (China) Ltd	SHANGHAI	CN	U1	3	9.823	58.463	26.768	598.231	451.997	199.41	6.362	0.257975	0.264233	0.976316	0.69786	0.69786	1	0.184398	0.184398	1
dmu1771	27	2013	Sumitomo Mitsui Banking Corporation (China) Limited	SHANGHAI	CN	U1	3	1.03	172.822	7.441	930.581	505.173	598.231	8.142	0.867523	0.867523	1	0.770118	0.81548	0.944374	0.707448	0.707448	1
dmu1772	28	2013	CITIC Bank International (china) Limited	SHENZHEN	CN	C1	3	0.109	20.169	0.595	63.171	73.451	7.627	0.453	0.68329	0.734545	0.930222	0.340724	0.340724	1	0.250277	0.250277	1
dmu1773	29	2013	Kookmin Bank (China) Co., Ltd.	BEIJING	CN	U1	3	0.389	51.127	0.645	63.095	22.688	88.6	0.406	0.262969	0.346001	0.760024	0.894209	0.894209	1	0.309397	0.309397	1
dmu1774	30	2013	Jinshang Bank Co Ltd	TAIYUAN	CN	C2	4	4.177	112.556	14.73	1462.34	571.643	704.583	17.663	0.576938	0.915289	0.630334	0.586797	0.681808	0.860648	0.338545	0.624052	0.542495
dmu1775	31	2013	Zhongyuan Bank Co Ltd	NANYANG CITY	CN	C2	4	66.616	385.526	34.165	3589.38	1994.1	1010.34	78.628	0.42641	0.42641	1	0.679916	0.686479	0.99044	0.292721	0.292721	1
dmu1776	32	2013	Bank of Quanzhou Co., Ltd	QUANZHOU	CN	U1	4	10.592	74.114	2.9	810.935	319.056	412.115	8.145	0.654538	0.654538	1	0.54043	0.693385	0.779408	0.419569	0.453847	0.924472
dmu1777	33	2013	China CITIC Bank	BEIJING	CN	U1	2	225.998	4121.15	305.762	54505.5	33235	17282.2	731.171	0.999336	0.999336	1	0.113593	0.998915	0.113716	0.998251	0.998251	1
dmu1778	34	2013	China Guangfa Bank Co Ltd	GUANGZHOU	CN	U1	2	48.315	65.574	26.293	2127.04	1223.05	771.053	13.22	0.671825	0.671825	1	0.691224	1	0.691224	0.671825	0.671825	1
dmu1779	35	2013	Bank of Communications Co. Ltd	SHANGHAI	CN	C2	2	239.292	146.234	55.779	11034	6912.89	4652.91	505.173	1	1	1	0.392853	0.772515	0.508538	0.772515	0.772515	1
dmu1780	36	2013	Agricultural Bank of China Limited	BEIJING	CN	C2	1	1329.4	5716.43	571.643	106352	63811.3	43870.3	13294	1	1	1	0.061481	0.997369	0.061643	0.997369	0.997369	1
dmu1781	37	2013	Bank of Jinhua Co Ltd	JINHUA	CN	U1	4	3.303	13.25	5.527	212.704	159.528	63.681	1.218	0.399156	0.399156	1	0.597962	0.738499	0.809699	0.274764	0.294777	0.932108
dmu1782	38	2013	Nanyang Commercial Bank (China) Limited	SHANGHAI	CN	U1	3	0.855	50.032	0.061	212.704	186.116	74.849	1.064	0.959194	0.959194	1	0.764669	0.764669	1	0.733466	0.733466	1
dmu1783	39	2013	Dah Sing Bank (China) Limited	SHENZEN	CN	U1	3	0.534	21.257	1.612	117.891	57.667	55.557	1.384	0.622301	0.64674	0.962212	0.384427	0.384427	1	0.248624	0.248624	1
dmu1784	40	2013	Weihai City Commercial Bank Co Ltd	WEIHAI	CN	U1	4	3.386	20.363	6.311	252.586	172.822	106.038	0.111	0.359373	0.359373	1	0.807646	1	0.807646	0.359373	0.359373	1
dmu1785	41	2013	Mizuho Bank (China) Ltd	SHANGHAI	CN	U1	3	1.471	81.679	5.901	704.583	571.643	225.998	7.851	0.60669	0.60669	1	0.791861	0.791861	1	0.480414	0.480414	1
dmu1786	42	2013	HSBC Bank (China) Co Ltd	SHANGHAI	CN	U1	3	14.439	199.41	15.546	2259.98	1090.11	1209.76	4.887	0.986559	0.986559	1	0.854472	0.994122	0.859524	0.98076	0.98076	1
dmu1787	43	2013	OCBC Bank (China) Limited	SHANGHAI	CN	U1	3	0.652	63.453	1.096	159.528	199.41	33.889	1.219	0.364798	0.473684	0.770129	0.60602	0.60602	1	0.287062	0.287062	1
dmu1788	44	2013	Hana Bank (China) Company Ltd	BEIJING	CN	U1	3	0.688	36.253	0	124.783	122.511	39.383	1.579	1	1	1	0.596665	0.596665	1	0.596665	0.596665	1
dmu1789	45	2013	Bank of Weifang Co Ltd	WEIFANG	CN	C2	4	2.491	12.656	8.89	292.468	186.116	119.771	3	0.568776	0.568776	1	0.555437	0.727847	0.763123	0.350011	0.413982	0.845474
dmu1790	46	2013	Bank of Deyang	DEYANG	CN	U1	4	1.721	6.008	0.55	88.656	55.517	33.525	0.911	0.673728	0.673728	1	0.52472	0.830091	0.632123	0.559256	0.559256	1
dmu1791	47	2013	JP Morgan Chase Bank (China) Co Ltd	BEIJING	CN	U1	3	0.215	39.52	6.3	225.998	110.613	159.528	1.566	0.638207	0.638207	1	0.638894	0.638894	1	0.407747	0.407747	1
dmu1792	48	2013	Shinhan Bank (China) Limited	BEIJING	CN	U1	3	0.135	6.954	0.963	61.762	61.42	7.834	0.586	0.770874	0.770874	1	0.300607	0.300607	1	0.23173	0.23173	1
dmu1793	49	2013	Bank of Lanzhou Co. Ltd	LANZHOU	CN	C2	4	28.501	172.822	13.025	2392.92	1462.34	810.935	30.092	0.661771	0.661771	1	0.857311	0.863233	0.99314	0.571263	0.571263	1
dmu1794	50	2013	Bank of Jiaxing Co Ltd	JIAXING	CN	C2	4	6.404	54.858	4.589	624.819	425.409	132.94	13.126	0.533625	0.548294	0.973246	0.499157	0.610734	0.817307	0.266363	0.334862	0.795441
dmu1795	51	2013	Zhejiang Tailong Commercial Bank Co Ltd	TAIZHOU	CN	C2	4	6.106	48.307	15.497	677.995	425.409	111.966	4.978	0.382552	0.425945	0.898125	0.470753	0.599239	0.785585	0.180088	0.255243	0.705555
dmu1796	52	2013	Zhejiang Mintai Commercial Bank	WENLING	CN	C2	4	15.521	65.056	7.893	797.641	478.585	225.998	5.919	0.436853	0.437872	0.997673	0.608705	0.752422	0.808994	0.265914	0.329465	0.807108
dmu1797	53	2013	Zhejiang Chouzhou Commercial Bank	YIWU	CN	C2	4	3.464	122.083	14.981	1156.58	677.995	385.526	12.511	0.473674	0.773811	0.612131	0.63251	0.781886	0.808954	0.299603	0.605032	0.495185
dmu1798	54	2013	Bank of Guilin Co Ltd	GUILIN	CN	C2	4	8.579	80.095	6.611	1462.34	412.115	598.231	8.488	0.820257	0.914669	0.89678	0.449967	0.647435	0.694999	0.369089	0.592188	0.623263
dmu1799	55	2013	DBS BANK (China) Limited	SHANGHAI	CN	U1	3	0.238	74.583	2.701	451.997	425.409	119.627	5.367	1	1	1	0.681615	0.737397	0.924353	0.737397	0.737397	1
dmu1800	56	2013	Royal Bank of Scotland (China) Co Ltd (The)	SHANGHAI	CN	U1	3	0.473	101.435	4.32	292.468	129.228	305.762	1.741	0.402214	0.402214	1	0.880017	0.880017	1	0.353956	0.353956	1
dmu1801	57	2013	Bank of Taizhou Co Ltd	TAIZHOU	CN	C2	4	2.609	47.13	6.629	598.231	412.115	239.292	3.065	0.522331	0.705624	0.74024	0.734338	0.998218	0.735649	0.383568	0.704366	0.544558
dmu1802	58	2013	Standard Chartered Bank (China) Ltd	SHANGHAI	CN	U1	3	8.679	146.234	15.926	1595.28	1103.4	518.467	2.227	0.461156	0.461156	1	0.609692	1	0.609692	0.461156	0.461156	1
dmu1803	59	2013	Industrial & Commercial Bank of China (The) - ICBC	BEIJING	CN	C2	1	1249.64	4254.08	332.35	79764.1	54505.5	25258.6	10236.4	1	1	1	0.080178	1	0.080178	1	1	1
dmu1804	60	2013	Bank Sinopac (China) Ltd	NANJING	CN	U1	3	0.111	43.754	0.493	22.612	6.954	58.551	0.335	0.175249	0.261198	0.670943	0.851161	0.851161	1	0.222321	0.222321	1
dmu1805	61	2013	Morgan Stanley Bank International (China) Limited	ZHUHAI	CN	U1	3	0.251	24.69	0.59	70.048	19.444	69.127	0.156	0.46444	0.611201	0.759881	0.749662	0.749662	1	0.458194	0.458194	1
dmu1806	62	2013	Industrial Bank Co Ltd	FUZHOU, FUJIAN	CN	C2	2	108.025	1156.58	126.74	23929.2	13294	12097.6	186.116	1	1	1	0.241288	1	0.241288	1	1	1
dmu1807	63	2013	China Zheshang Bank Co Ltd	HANGZHOU	CN	U1	4	6.608	23.48	6.221	132.94	81.536	75.895	0.882	0.152627	0.152627	1	0.596185	0.921553	0.646935	0.137759	0.140654	0.979418
dmu1808	64	2013	Ping An Bank Co Ltd	SHENZHEN	CN	C2	4	55.859	664.701	79.177	13294	8242.29	4519.97	128.968	0.999979	0.999979	1	0.366338	0.999879	0.366382	0.999858	0.999858	1
dmu1809	65	2013	KEB Bank (China) Co, Ltd.	TIANJIN	CN	U1	3	1.182	44.411	0.869	100.137	94.952	38.799	1.357	0.243036	0.301225	0.806825	0.714561	0.714561	1	0.215243	0.215243	1
dmu1810	66	2013	Bank of Liaoyang Co Ltd	LIAOYANG	CN	C2	4	11.259	53.982	5.016	598.231	372.232	65.945	19.695	0.44283	0.44283	1	0.340031	0.357539	0.951032	0.151039	0.158329	0.953957
dmu1811	67	2013	Bank of Montreal (China) Co Ltd	BEIJING	CN	U1	3	0.47	40.11	2.715	74.739	22.626	98.264	0.13	0.207876	0.207876	1	1	1.16908	0.855373	0.215933	0.243025	0.888522
dmu1812	68	2013	Bank of Fuxin Co. Ltd	FUXIN	CN	U1	4	2.959	8.976	0.879	146.234	96.061	26.005	2.468	0.530767	0.530767	1	0.34404	0.526017	0.654047	0.279193	0.279193	1
dmu1813	69	2013	Bank of Jiujiang Co Ltd	JIUJIANG	CN	C2	4	3.061	31.577	4.424	412.115	225.998	90.281	2.78	0.517184	0.531117	0.973767	0.44026	0.566508	0.777147	0.227695	0.300882	0.756758
dmu1814	70	2013	Bank of Hangzhou Co Ltd	HANGZHOU	CN	C2	4	19.615	305.762	32.661	4652.91	2658.8	1595.28	56.681	0.864255	0.864255	1	0.674421	0.851136	0.792377	0.735598	0.735598	1
dmu1815	71	2013	East West Bank (China) Limited	SHANGHAI	CN	C2	3	0.178	25.486	0.791	52.998	19.475	49.595	0.981	0.396742	0.396742	1	0.641924	0.641924	1	0.254678	0.254678	1
dmu1816	72	2013	Bank of XI'an Co Ltd	XI'AN	CN	C2	4	12.053	146.234	9.363	2392.92	1116.7	1036.93	29.574	0.994376	0.994376	1	0.758976	0.758976	1	0.754708	0.754708	1
dmu1817	73	2013	Bank of Dalian	DALIAN	CN	U1	4	12.5	5.99	3.811	199.41	114.156	35.629	1.057	0.616028	0.616028	1	0.442631	0.517371	0.855539	0.318715	0.318715	1
dmu1818	74	2013	Bank of China Limited	BEIJING	CN	C2	1	1169.87	3589.38	265.88	54505.5	34564.4	29246.8	3855.26	0.797989	0.797989	1	0.116782	1	0.116782	0.797989	0.797989	1
dmu1819	75	2013	China Minsheng Banking Corporation	BEIJING	CN	C2	2	126.354	1063.52	159.528	18611.6	12762.3	7577.59	225.998	0.709569	0.709569	1	0.294416	0.991478	0.296947	0.703522	0.703522	1
dmu1820	76	2013	Hua Xia Bank co., Limited	BEIJING	CN	C2	2	31.264	23.376	19.273	1595.28	917.287	651.407	39.695	0.938537	0.938537	1	0.69719	0.87857	0.793551	0.824571	0.824571	1
dmu1821	77	2013	Bank of Nanjing	NANJING	CN	C2	4	9.009	186.116	5.655	1129.99	558.349	797.641	14.662	0.578385	0.578385	1	0.999428	0.999428	1	0.578054	0.578054	1
dmu1822	78	2013	Bank of Ningbo	NINGBO, ZHEJIANG	CN	C2	4	65.212	465.291	40.538	6912.89	3057.62	3722.32	64.528	0.728129	0.728129	1	0.585963	0.999752	0.586108	0.727948	0.727948	1
dmu1823	79	2013	Bank of Changsha Co Ltd	CHANGSHA, HUNAN	CN	C2	4	4.73	34.376	7.6	1050.23	425.409	465.291	19.595	1	1	1	0.604439	0.604439	1	0.604439	0.604439	1
dmu1824	80	2013	Harbin Bank	HARBIN	CN	C2	4	127.626	358.938	28.367	5184.67	1861.16	2658.8	41.561	0.639725	0.639725	1	0.643244	0.999197	0.643761	0.639211	0.639211	1
dmu1825	81	2013	Bank of Tokyo Mitsubishi UFJ (China) Ltd	SHANGHAI	CN	U1	3	1.245	88.693	11.431	558.349	704.583	113.101	9.78	0.42312	0.42312	1	0.7984	0.7984	1	0.337819	0.337819	1
dmu1826	82	2013	United Overseas Bank (China) Limited	SHANGHAI	CN	U1	3	0.194	22.154	2.184	112.809	77.764	57.555	1.305	0.699583	0.699583	1	0.520536	0.520536	1	0.364158	0.364158	1
dmu1827	83	2013	Nanchong City Commercial Bank Co., Ltd	NANCHONG	CN	C2	4	1.457	14.559	0.796	292.468	125.772	121.063	2.276	1	1	1	0.503837	0.588148	0.85665	0.588148	0.588148	1
dmu1828	84	2013	Bank of Chengdu Co Ltd	CHENGDU	CN	C2	4	19.463	186.116	13.569	2791.74	1329.4	1196.46	35.983	0.813843	0.813843	1	0.768476	0.768476	1	0.625419	0.625419	1
dmu1829	85	2013	Bank of Nanchang co., Ltd	NANCHANG	CN	C2	4	28.286	212.704	15.99	2392.92	1090.11	1183.17	42.683	0.563393	0.563393	1	0.71945	0.73906	0.973466	0.416381	0.416381	1
dmu1830	86	2013	BNP Paribas (China)	SHANGHAI	CN	U1	3	0.399	5.025	5.889	10.383	13.334	2.247	0.226	0.098429	0.098429	1	0.38141	0.38141	1	0.037542	0.037542	1
dmu1831	87	2013	Bank of Wenzhou Co Ltd	WENZHOU	CN	U1	4	4.589	4.871	2.896	132.94	83.221	55.615	0.779	0.58511	0.58511	1	0.537515	0.791267	0.679309	0.462978	0.462978	1
dmu1832	88	2013	Bank of Luoyang Co Ltd	LUOYANG	CN	C2	4	6.114	28.894	3.067	438.703	265.88	117.942	8.298	0.532158	0.532158	1	0.464448	0.631779	0.735143	0.31107	0.336206	0.925236
dmu1833	89	2013	Panzhihua City Commercial Bank Co Ltd	PANZHIHUA	CN	U1	4	0.781	2.3	1.83	55.173	45.219	12.636	0.745	0.777945	0.777945	1	0.634194	0.78174	0.811259	0.60815	0.60815	1
dmu1834	90	2013	Bank of Shanghai	SHANGHAI	CN	C2	4	74.921	744.465	63.863	12762.3	7045.83	4387.02	186.116	0.928299	0.946837	0.980421	0.373403	0.814806	0.458272	0.686665	0.771489	0.890052
dmu1835	91	2013	Fubon Bank (China) Co., Ltd	SHANGHAI	CN	U1	3	0.856	6.939	0.997	10.634	5.255	11.41	0.024	0.066772	0.397417	0.168015	1	1.29537	0.771979	0.514804	0.514804	1
dmu1836	92	2013	Bank of Beijing Co Ltd	BEIJING	CN	C2	4	29.548	651.407	27.235	7045.83	3722.32	4254.08	104.713	0.999922	0.999922	1	0.613109	0.999843	0.613205	0.999765	0.999765	1
dmu1837	93	2013	Bank of Tianjin	TIANJIN	CN	C2	4	23.516	159.528	11.058	2127.04	970.463	1329.4	36.539	0.671067	0.671067	1	0.8721	0.8721	1	0.585237	0.585237	1
dmu1838	1	2014	China Construction Bank Corporation Joint Stock Company	BEIJING	CN	C2	1	897.655	3081.5	281.354	46892.4	29475.2	16077.4	3349.46	0.826203	0.826203	1	0.130908	0.833008	0.157151	0.688234	0.688234	1
dmu1839	2	2014	Societe Generale (China) Limited	BEIJING	CN	U1	3	0.541	73.26	1.778	87.655	51.984	112.55	0.984	0.186813	0.251245	0.743549	0.944778	0.944778	1	0.237371	0.237371	1
dmu1840	3	2014	Metropolitan Bank (China) Ltd	JIANGSU	CN	U1	3	0.155	25.864	0.504	14.895	9.979	26.827	0.1	0.112563	0.173597	0.648416	1	1.83493	0.544981	0.318538	0.318538	1
dmu1841	4	2014	Hang Seng Bank (China) Limited	SHANGHAI	CN	U1	3	2.394	85.672	3.036	468.924	442.128	98.676	1.08	0.516687	0.516687	1	0.736454	0.736454	1	0.380516	0.380516	1
dmu1842	5	2014	Deutsche Bank (China) Co Ltd	BEIJING	CN	U1	3	1.478	66.301	7.151	415.333	254.559	321.548	0.519	0.37588	0.37588	1	1	1	1	0.37588	0.37588	1
dmu1843	6	2014	Bank of Guangzhou Co,, Ltd	GUANGZHOU	CN	U1	4	9.696	160.774	8.045	2009.68	763.676	790.472	9.188	0.773926	0.934873	0.827841	0.563524	1	0.563524	0.436126	0.934873	0.466508
dmu1844	7	2014	Bank of Jilin Co Ltd	CHANGCHUN	CN	C1	4	24.343	61.3	17.108	884.257	602.902	267.957	14.464	0.336595	0.336595	1	0.618605	0.794005	0.779095	0.233796	0.267258	0.874795
dmu1845	8	2014	Industrial Bank of Korea (China) Limited	TIANJIN	CN	U1	3	0.561	44.777	2.72	200.967	130.294	87.34	1.615	0.49548	0.511103	0.969433	0.545908	0.545908	1	0.279015	0.279015	1
dmu1846	9	2014	Citibank (China) Co Ltd	SHANGHAI	CN	U1	3	2.489	91.129	9.563	1741.72	669.892	1232.6	1.442	1	1.0073	0.992755	0.566119	0.997281	0.567662	1	1.00456	0.995462
dmu1847	10	2014	Credit Agricole CIB (China)	SHANGHAI	CN	U1	3	0.132	60.461	1.79	160.774	125.058	112.71	1.784	0.664378	0.664378	1	0.758741	0.758741	1	0.504091	0.504091	1
dmu1848	11	2014	Huishang Bank Co Ltd	HEFEI	CN	C2	4	29.916	442.128	28.234	6296.98	3483.44	2143.65	82.081	0.975025	0.975025	1	0.575918	0.820877	0.701589	0.800375	0.800375	1
dmu1849	12	2014	Bank of Jinzhou Co Ltd	JINZHOU	CN	C2	4	56.382	174.172	8.5	1741.72	830.666	750.279	17.233	0.511067	0.511067	1	0.655546	0.792846	0.826826	0.369814	0.405197	0.912677
dmu1850	13	2014	Wing Hang Bank (China) Ltd	SHENZHEN	CN	U1	3	1.775	23.972	3.581	103.592	133.978	52.927	0.796	0.184965	0.184965	1	1	1.0641	0.939763	0.196821	0.196821	1
dmu1851	14	2014	Bank of Guiyang Co Ltd	GUIYANG	CN	C2	4	33.142	174.172	16.678	2411.61	1259.4	937.848	41.489	0.590401	0.590401	1	0.747241	0.747241	1	0.441172	0.441172	1
dmu1852	15	2014	Bank of Shaoxing Co Ltd	SHAOXING	CN	C2	4	7.129	49.027	5.381	656.494	468.924	120.828	18.958	0.537599	0.562127	0.956366	0.482164	0.548992	0.878271	0.259211	0.308603	0.83995
dmu1853	16	2014	China Merchants Bank Co Ltd	SHENZHEN	CN	C2	2	89.03	79.317	22.662	3885.37	2277.63	1473.76	108.454	0.894068	0.894068	1	0.631232	0.758347	0.832379	0.678014	0.678014	1
dmu1854	17	2014	Bank of Rizhao	RIZHAO	CN	C2	4	15.086	63.454	4.551	736.881	455.526	200.967	22.688	0.491152	0.491152	1	0.488429	0.652228	0.748862	0.278234	0.320343	0.86855
dmu1855	18	2014	Shanghai Pudong Development Bank	SHANGHAI	CN	C2	2	132.553	817.268	160.774	24116.1	13397.8	11790.1	321.548	1	1	1	0.239017	0.866951	0.275698	0.866951	0.866951	1
dmu1856	19	2014	China Everbright Bank Co Ltd	BEIJING	CN	C2	2	254.559	2411.61	227.763	44212.8	21436.5	18757	549.311	1	1.00512	0.994907	0.138451	0.998105	0.138714	1	1.00321	0.996796
dmu1857	20	2014	Bank of Suzhou Co Ltd	SUZHOU	CN	C2	4	17.199	267.957	5.504	844.063	482.322	468.924	15.747	0.326927	0.326927	1	0.715546	0.841265	0.85056	0.252766	0.275032	0.919042
dmu1858	21	2014	Bank of Kunlun Co Ltd	KARAMAY	CN	U1	4	0.602	60.959	0.653	361.741	187.57	227.763	1.075	1	1.00473	0.995287	0.720065	0.998633	0.721051	1	1.00336	0.99665
dmu1859	22	2014	Bank of Cangzhou Co Ltd	CANGZHOU	CN	U1	4	0.725	2.642	3.206	78.753	47.344	34.055	0.801	0.837057	0.837057	1	0.525192	0.841773	0.623912	0.704612	0.704612	1
dmu1860	23	2014	Bank of Zhengzhou Co Ltd		CN	U1	4	3.76	13.687	1.314	308.15	121.501	98.891	2.201	0.722272	0.722272	1	0.352735	0.496224	0.710838	0.358409	0.358409	1
dmu1861	24	2014	Bank of Yingkou	YINGKOU,	CN	U1	4	3.606	6.031	0.614	99.9	63.246	30.963	1.438	0.625368	0.625368	1	0.508192	0.699115	0.726908	0.437204	0.437204	1
dmu1862	25	2014	Bank of Qingdao Co Ltd	QINGDAO	CN	U1	4	1.666	10.625	6.971	147.376	87.924	49.858	0.777	0.410004	0.412681	0.993513	0.577824	0.745101	0.775498	0.236911	0.307489	0.77047
dmu1863	26	2014	Bank of East Asia (China) Ltd	SHANGHAI	CN	U1	3	9.9	58.919	26.977	602.902	455.526	200.967	6.412	0.257854	0.264169	0.976095	0.698714	0.698714	1	0.184579	0.184579	1
dmu1864	27	2014	Sumitomo Mitsui Banking Corporation (China) Limited	SHANGHAI	CN	U1	3	1.038	174.172	7.499	937.848	509.118	602.902	8.205	0.904043	0.904043	1	0.769089	0.816808	0.941579	0.738429	0.738429	1
dmu1865	28	2014	CITIC Bank International (china) Limited	SHENZHEN	CN	C1	3	0.11	20.326	0.6	63.664	74.025	7.686	0.457	0.687656	0.731369	0.940231	0.340706	0.340706	1	0.249182	0.249182	1
dmu1866	29	2014	Kookmin Bank (China) Co., Ltd.	BEIJING	CN	U1	3	0.392	51.526	0.65	63.587	22.865	89.292	0.409	0.26432	0.345027	0.766085	0.894709	0.894709	1	0.308699	0.308699	1
dmu1867	30	2014	Jinshang Bank Co Ltd	TAIYUAN	CN	C2	4	4.21	113.435	14.845	1473.76	576.107	710.085	17.801	0.576699	0.915309	0.630059	0.587499	0.682421	0.860904	0.33881	0.624626	0.542421
dmu1868	31	2014	Zhongyuan Bank Co Ltd	NANYANG CITY	CN	C2	4	67.136	388.537	34.432	3617.42	2009.68	1018.23	79.242	0.426554	0.426554	1	0.67827	0.686614	0.987848	0.292878	0.292878	1
dmu1869	32	2014	Bank of Quanzhou Co., Ltd	QUANZHOU	CN	U1	4	10.675	74.693	2.922	817.268	321.548	415.333	8.209	0.655167	0.655167	1	0.541696	0.694184	0.780335	0.420176	0.454806	0.923858
dmu1870	33	2014	China CITIC Bank	BEIJING	CN	U1	2	227.763	4153.33	308.15	54931.1	33494.6	17417.2	736.881	1.00781	1.00781	1	0.112795	0.997404	0.113089	1.00519	1.00519	1
dmu1871	34	2014	China Guangfa Bank Co Ltd	GUANGZHOU	CN	U1	2	48.693	66.086	26.498	2143.65	1232.6	777.074	13.323	0.671024	0.671024	1	0.691115	1	0.691115	0.671024	0.671024	1
dmu1872	35	2014	Bank of Communications Co. Ltd	SHANGHAI	CN	C2	2	241.161	147.376	56.215	11120.2	6966.87	4689.24	509.118	1	1	1	0.391572	0.77241	0.506948	0.77241	0.77241	1
dmu1873	36	2014	Agricultural Bank of China Limited	BEIJING	CN	C2	1	1339.78	5761.07	576.107	107183	64309.6	44212.8	13397.8	1.00781	1.00781	1	0.061025	0.997404	0.061184	1.00519	1.00519	1
dmu1874	37	2014	Bank of Jinhua Co Ltd	JINHUA	CN	U1	4	3.329	13.354	5.57	214.365	160.774	64.178	1.227	0.398759	0.398759	1	0.598367	0.738499	0.810248	0.274398	0.294483	0.931796
dmu1875	38	2014	Nanyang Commercial Bank (China) Limited	SHANGHAI	CN	U1	3	0.861	50.423	0.061	214.365	187.57	75.433	1.072	0.961667	0.961667	1	0.766042	0.766042	1	0.736678	0.736678	1
dmu1876	39	2014	Dah Sing Bank (China) Limited	SHENZEN	CN	U1	3	0.538	21.423	1.625	118.811	58.117	55.991	1.395	0.616984	0.645049	0.956492	0.384123	0.384123	1	0.247779	0.247779	1
dmu1877	40	2014	Weihai City Commercial Bank Co Ltd	WEIHAI	CN	U1	4	3.413	20.522	6.361	254.559	174.172	106.866	0.112	0.359187	0.359187	1	0.807603	1	0.807603	0.359187	0.359187	1
dmu1878	41	2014	Mizuho Bank (China) Ltd	SHANGHAI	CN	U1	3	1.482	82.317	5.948	710.085	576.107	227.763	7.913	0.606436	0.606436	1	0.792967	0.792967	1	0.480883	0.480883	1
dmu1879	42	2014	HSBC Bank (China) Co Ltd	SHANGHAI	CN	U1	3	14.552	200.967	15.667	2277.63	1098.62	1219.2	4.925	1	1.00781	0.992252	0.854011	0.997404	0.856234	1	1.00519	0.994834
dmu1880	43	2014	OCBC Bank (China) Limited	SHANGHAI	CN	U1	3	0.657	63.948	1.104	160.774	200.967	34.154	1.229	0.364798	0.473263	0.770815	0.606557	0.606557	1	0.287061	0.287061	1
dmu1881	44	2014	Hana Bank (China) Company Ltd	BEIJING	CN	U1	3	0.694	36.537	0	125.757	123.468	39.69	1.592	1	1	1	0.597347	0.597347	1	0.597347	0.597347	1
dmu1882	45	2014	Bank of Weifang Co Ltd	WEIFANG	CN	C2	4	2.51	12.755	8.959	294.752	187.57	120.707	3.023	0.56799	0.56799	1	0.556609	0.72896	0.763566	0.350071	0.414042	0.845496
dmu1883	46	2014	Bank of Deyang	DEYANG	CN	U1	4	1.735	6.055	0.554	89.348	55.951	33.787	0.918	0.669304	0.669304	1	0.524708	0.829767	0.632356	0.555366	0.555366	1
dmu1884	47	2014	JP Morgan Chase Bank (China) Co Ltd	BEIJING	CN	U1	3	0.216	39.829	6.349	227.763	111.477	160.774	1.578	0.636728	0.636728	1	0.639396	0.639396	1	0.407122	0.407122	1
dmu1885	48	2014	Shinhan Bank (China) Limited	BEIJING	CN	U1	3	0.136	7.009	0.971	62.245	61.9	7.895	0.591	0.767862	0.767862	1	0.301345	0.301345	1	0.231391	0.231391	1
dmu1886	49	2014	Bank of Lanzhou Co. Ltd	LANZHOU	CN	C2	4	28.724	174.172	13.127	2411.61	1473.76	817.268	30.327	0.661919	0.661919	1	0.85526	0.863712	0.990214	0.571707	0.571707	1
dmu1887	50	2014	Bank of Jiaxing Co Ltd	JIAXING	CN	C2	4	6.454	55.286	4.625	629.698	428.731	133.978	13.228	0.533475	0.548604	0.972423	0.499541	0.610873	0.817749	0.266493	0.335127	0.7952
dmu1888	51	2014	Zhejiang Tailong Commercial Bank Co Ltd	TAIZHOU	CN	C2	4	6.154	48.685	15.618	683.289	428.731	112.84	5.017	0.382374	0.425873	0.897859	0.471466	0.60003	0.785737	0.180276	0.255537	0.705479
dmu1889	52	2014	Zhejiang Mintai Commercial Bank	WENLING	CN	C2	4	15.642	65.564	7.955	803.87	482.322	227.763	5.965	0.436598	0.438224	0.99629	0.609524	0.754113	0.808266	0.266117	0.33047	0.805268
dmu1890	53	2014	Zhejiang Chouzhou Commercial Bank	YIWU	CN	C2	4	3.491	123.036	15.098	1165.61	683.289	388.537	12.609	0.473421	0.773856	0.611769	0.633536	0.782896	0.809221	0.299929	0.605848	0.495057
dmu1891	54	2014	Bank of Guilin Co Ltd	GUILIN	CN	C2	4	8.646	80.72	6.663	1473.76	415.333	602.902	8.555	0.819708	0.915235	0.895626	0.450702	0.648852	0.694614	0.369444	0.593852	0.622115
dmu1892	55	2014	DBS BANK (China) Limited	SHANGHAI	CN	U1	3	0.24	75.166	2.722	455.526	428.731	120.561	5.409	1	1	1	0.677539	0.738248	0.917766	0.738248	0.738248	1
dmu1893	56	2014	Royal Bank of Scotland (China) Co Ltd (The)	SHANGHAI	CN	U1	3	0.476	102.227	4.354	294.752	130.237	308.15	1.754	0.402214	0.402214	1	0.880447	0.880447	1	0.354128	0.354128	1
dmu1894	57	2014	Bank of Taizhou Co Ltd	TAIZHOU	CN	C2	4	2.629	47.498	6.681	602.902	415.333	241.161	3.089	0.521849	0.705576	0.739607	0.735736	1	0.735736	0.383943	0.705576	0.544155
dmu1895	58	2014	Standard Chartered Bank (China) Ltd	SHANGHAI	CN	U1	3	8.746	147.376	16.05	1607.74	1112.02	522.515	2.245	0.461156	0.461156	1	0.609574	1	0.609574	0.461156	0.461156	1
dmu1896	59	2014	Industrial & Commercial Bank of China (The) - ICBC	BEIJING	CN	C2	1	1259.4	4287.31	334.946	80387	54931.1	25455.9	10316.3	1.00413	1.00413	1	0.079596	0.997828	0.079769	1.00195	1.00195	1
dmu1897	60	2014	Bank Sinopac (China) Ltd	NANJING	CN	U1	3	0.112	44.095	0.497	22.789	7.009	59.008	0.337	0.175733	0.259816	0.676375	0.851681	0.851681	1	0.221281	0.221281	1
dmu1898	61	2014	Morgan Stanley Bank International (China) Limited	ZHUHAI	CN	U1	3	0.253	24.882	0.595	70.595	19.596	69.667	0.157	0.467317	0.609197	0.767103	0.749665	0.749665	1	0.456694	0.456694	1
dmu1899	62	2014	Industrial Bank Co Ltd	FUZHOU, FUJIAN	CN	C2	2	108.869	1165.61	127.729	24116.1	13397.8	12192	187.57	1	1.00437	0.995644	0.239707	0.999096	0.239924	1	1.00347	0.996544
dmu1900	63	2014	China Zheshang Bank Co Ltd	HANGZHOU	CN	U1	4	6.66	23.663	6.269	133.978	82.173	76.487	0.889	0.152107	0.152107	1	0.597001	0.921553	0.647821	0.137409	0.140175	0.980268
dmu1901	64	2014	Ping An Bank Co Ltd	SHENZHEN	CN	C2	4	56.295	669.892	79.795	13397.8	8306.66	4555.26	129.975	1	1.00781	0.992252	0.36431	0.997404	0.365258	1	1.00519	0.994834
dmu1902	65	2014	KEB Bank (China) Co, Ltd.	TIANJIN	CN	U1	3	1.192	44.758	0.876	100.919	95.694	39.102	1.368	0.243036	0.301225	0.806825	0.713937	0.713937	1	0.215055	0.215055	1
dmu1903	66	2014	Bank of Liaoyang Co Ltd	LIAOYANG	CN	C2	4	11.347	54.403	5.055	602.902	375.139	66.46	19.849	0.443152	0.443152	1	0.340436	0.357517	0.952223	0.15113	0.158435	0.953893
dmu1904	67	2014	Bank of Montreal (China) Co Ltd	BEIJING	CN	U1	3	0.473	40.423	2.737	75.323	22.803	99.032	0.131	0.20744	0.20744	1	1	1.16877	0.855602	0.214774	0.24245	0.885849
dmu1905	68	2014	Bank of Fuxin Co. Ltd	FUXIN	CN	U1	4	2.982	9.046	0.886	147.376	96.811	26.208	2.487	0.52836	0.52836	1	0.344372	0.52592	0.654799	0.277875	0.277875	1
dmu1906	69	2014	Bank of Jiujiang Co Ltd	JIUJIANG	CN	C2	4	3.084	31.824	4.459	415.333	227.763	90.986	2.802	0.516161	0.531542	0.971063	0.4408	0.567343	0.776955	0.227524	0.301566	0.754475
dmu1907	70	2014	Bank of Hangzhou Co Ltd	HANGZHOU	CN	C2	4	19.769	308.15	32.916	4689.24	2679.57	1607.74	57.124	0.864306	0.864306	1	0.672011	0.851393	0.789308	0.735865	0.735865	1
dmu1908	71	2014	East West Bank (China) Limited	SHANGHAI	CN	C2	3	0.179	25.685	0.797	53.412	19.627	49.982	0.988	0.396742	0.396742	1	0.640828	0.640828	1	0.254244	0.254244	1
dmu1909	72	2014	Bank of XI'an Co Ltd	XI'AN	CN	C2	4	12.147	147.376	9.436	2411.61	1125.42	1045.03	29.805	0.994609	0.994609	1	0.759453	0.759453	1	0.755358	0.755358	1
dmu1910	73	2014	Bank of Dalian	DALIAN	CN	U1	4	12.598	6.037	3.841	200.967	115.047	35.907	1.065	0.614908	0.614908	1	0.442631	0.516997	0.856158	0.317905	0.317905	1
dmu1911	74	2014	Bank of China Limited	BEIJING	CN	C2	1	1179.01	3617.42	267.957	54931.1	34834.4	29475.2	3885.37	0.797989	0.797989	1	0.115938	1	0.115938	0.797989	0.797989	1
dmu1912	75	2014	China Minsheng Banking Corporation	BEIJING	CN	C2	2	127.341	1071.83	160.774	18757	12861.9	7636.76	227.763	0.709569	0.709569	1	0.292584	0.991478	0.295099	0.703522	0.703522	1
dmu1913	76	2014	Hua Xia Bank co., Limited	BEIJING	CN	C2	2	31.508	23.558	19.424	1607.74	924.45	656.494	40.005	0.937524	0.937524	1	0.6971	0.876815	0.795037	0.822035	0.822035	1
dmu1914	77	2014	Bank of Nanjing	NANJING	CN	C2	4	9.079	187.57	5.699	1138.82	562.709	803.87	14.776	0.578615	0.578615	1	1	1	1	0.578615	0.578615	1
dmu1915	78	2014	Bank of Ningbo	NINGBO, ZHEJIANG	CN	C2	4	65.722	468.924	40.854	6966.87	3081.5	3751.39	65.032	0.728236	0.728236	1	0.583263	1	0.583263	0.728236	0.728236	1
dmu1916	79	2014	Bank of Changsha Co Ltd	CHANGSHA, HUNAN	CN	C2	4	4.767	34.644	7.659	1058.43	428.731	468.924	19.748	1	1	1	0.604656	0.604656	1	0.604656	0.604656	1
dmu1917	80	2014	Harbin Bank	HARBIN	CN	C2	4	128.623	361.741	28.589	5225.15	1875.7	2679.57	41.885	0.640001	0.640001	1	0.640801	1	0.640801	0.640001	0.640001	1
dmu1918	81	2014	Bank of Tokyo Mitsubishi UFJ (China) Ltd	SHANGHAI	CN	U1	3	1.255	89.386	11.521	562.709	710.085	113.984	9.856	0.422827	0.422827	1	0.802256	0.802256	1	0.339216	0.339216	1
dmu1919	82	2014	United Overseas Bank (China) Limited	SHANGHAI	CN	U1	3	0.196	22.327	2.201	113.689	78.371	58.004	1.315	0.696438	0.696438	1	0.522016	0.522016	1	0.363551	0.363551	1
dmu1920	83	2014	Nanchong City Commercial Bank Co., Ltd	NANCHONG	CN	C2	4	1.468	14.673	0.802	294.752	126.755	122.009	2.294	1	1	1	0.504805	0.588148	0.858296	0.588148	0.588148	1
dmu1921	84	2014	Bank of Chengdu Co Ltd	CHENGDU	CN	C2	4	19.615	187.57	13.675	2813.54	1339.78	1205.81	36.264	0.814007	0.814007	1	0.768876	0.768876	1	0.625871	0.625871	1
dmu1922	85	2014	Bank of Nanchang co., Ltd	NANCHANG	CN	C2	4	28.506	214.365	16.115	2411.61	1098.62	1192.41	43.016	0.563531	0.563531	1	0.720298	0.739352	0.974229	0.416647	0.416647	1
dmu1923	86	2014	BNP Paribas (China)	SHANGHAI	CN	U1	3	0.402	5.064	5.935	10.464	13.438	2.264	0.228	0.097647	0.097647	1	0.382439	0.382439	1	0.037344	0.037344	1
dmu1924	87	2014	Bank of Wenzhou Co Ltd	WENZHOU	CN	U1	4	4.624	4.909	2.919	133.978	83.871	56.05	0.785	0.584012	0.584012	1	0.538698	0.789627	0.682218	0.461152	0.461152	1
dmu1925	88	2014	Bank of Luoyang Co Ltd	LUOYANG	CN	C2	4	6.162	29.12	3.091	442.128	267.957	118.863	8.363	0.532929	0.532929	1	0.465076	0.632126	0.735733	0.310919	0.336878	0.922942
dmu1926	89	2014	Panzhihua City Commercial Bank Co Ltd	PANZHIHUA	CN	U1	4	0.788	2.318	1.844	55.604	45.572	12.734	0.75	0.77488	0.77488	1	0.634187	0.779392	0.813695	0.603935	0.603935	1
dmu1927	90	2014	Bank of Shanghai	SHANGHAI	CN	C2	4	75.506	750.279	64.362	12861.9	7100.85	4421.29	187.57	0.927368	0.947661	0.978586	0.37138	0.814888	0.455744	0.685915	0.772237	0.888218
dmu1928	91	2014	Fubon Bank (China) Co., Ltd	SHANGHAI	CN	U1	3	0.863	6.993	1.005	10.717	5.296	11.499	0.024	0.066907	0.391198	0.171031	1	1.29933	0.769625	0.508297	0.508297	1
dmu1929	92	2014	Bank of Beijing Co Ltd	BEIJING	CN	C2	4	29.779	656.494	27.448	7100.85	3751.39	4287.31	105.531	1	1.00329	0.996719	0.610097	0.999732	0.610261	1	1.00302	0.996985
dmu1930	93	2014	Bank of Tianjin	TIANJIN	CN	C2	4	23.7	160.774	11.144	2143.65	978.042	1339.78	36.824	0.67125	0.67125	1	0.872866	0.872866	1	0.585911	0.585911	1
dmu1931	1	2015	China Construction Bank Corporation Joint Stock Company	BEIJING	CN	C2	1	828.66	2844.65	259.729	43288.2	27209.7	14841.7	3092.01	0.664507	0.85673	0.775632	0.140618	0.833008	0.168808	0.535304	0.713663	0.75008
dmu1932	2	2015	Societe Generale (China) Limited	BEIJING	CN	U1	3	0.499	67.629	1.641	80.917	47.988	103.899	0.908	0.186813	0.218687	0.854248	1	1.10708	0.903278	0.242104	0.242104	1
dmu1933	3	2015	Metropolitan Bank (China) Ltd	JIANGSU	CN	U1	3	0.143	23.876	0.465	13.751	9.212	24.765	0.092	0.123035	0.184506	0.666835	1	1.81227	0.551794	0.334374	0.334374	1
dmu1934	4	2015	Hang Seng Bank (China) Limited	SHANGHAI	CN	U1	3	2.21	79.087	2.802	432.882	408.146	91.092	0.997	0.518205	0.518205	1	0.71518	0.71518	1	0.37061	0.37061	1
dmu1935	5	2015	Deutsche Bank (China) Co Ltd	BEIJING	CN	U1	3	1.364	61.205	6.602	383.41	234.993	296.833	0.48	0.379296	0.379296	1	1	1	1	0.379296	0.379296	1
dmu1936	6	2015	Bank of Guangzhou Co,, Ltd	GUANGZHOU	CN	U1	4	8.95	148.417	7.427	1855.21	704.979	729.715	8.482	0.773926	0.926123	0.835662	0.557663	0.977207	0.57067	0.43159	0.905014	0.476888
dmu1937	7	2015	Bank of Jilin Co Ltd	CHANGCHUN	CN	C1	4	22.472	56.588	15.793	816.292	556.563	247.361	13.352	0.336595	0.336595	1	0.605626	0.784859	0.771637	0.230895	0.26418	0.874006
dmu1938	8	2015	Industrial Bank of Korea (China) Limited	TIANJIN	CN	U1	3	0.518	41.336	2.511	185.521	120.279	80.627	1.491	0.49548	0.52627	0.941494	0.538216	0.538216	1	0.283247	0.283247	1
dmu1939	9	2015	Citibank (China) Co Ltd	SHANGHAI	CN	U1	3	2.298	84.124	8.828	1607.85	618.403	1137.86	1.331	1	1	1	0.577415	1	0.577415	1	1	1
dmu1940	10	2015	Credit Agricole CIB (China)	SHANGHAI	CN	U1	3	0.122	55.813	1.652	148.417	115.446	104.047	1.647	0.689478	0.689478	1	0.749395	0.749395	1	0.516691	0.516691	1
dmu1941	11	2015	Huishang Bank Co Ltd	HEFEI	CN	C2	4	27.617	408.146	26.064	5812.99	3215.7	1978.89	75.772	0.970256	0.970256	1	0.600411	0.818965	0.733134	0.794606	0.794606	1
dmu1942	12	2015	Bank of Jinzhou Co Ltd	JINZHOU	CN	C2	4	52.048	160.785	7.847	1607.85	766.819	692.611	15.909	0.508636	0.508636	1	0.64772	0.785289	0.824817	0.365399	0.399426	0.91481
dmu1943	13	2015	Wing Hang Bank (China) Ltd	SHENZHEN	CN	U1	3	1.639	22.13	3.306	95.63	123.681	48.859	0.735	0.187417	0.187417	1	1	1.0614	0.942148	0.198925	0.198925	1
dmu1944	14	2015	Bank of Guiyang Co Ltd	GUIYANG	CN	C2	4	30.595	160.785	15.396	2226.25	1162.6	865.764	38.3	0.588852	0.588852	1	0.743259	0.743259	1	0.43767	0.43767	1
dmu1945	15	2015	Bank of Shaoxing Co Ltd	SHAOXING	CN	C2	4	6.581	45.259	4.968	606.035	432.882	111.541	17.5	0.539152	0.559152	0.964232	0.476339	0.548824	0.867927	0.256819	0.306876	0.836882
dmu1946	16	2015	China Merchants Bank Co Ltd	SHENZHEN	CN	C2	2	82.187	73.221	20.92	3586.74	2102.57	1360.49	100.118	0.913357	0.913357	1	0.654857	0.761265	0.860222	0.695307	0.695307	1
dmu1947	17	2015	Bank of Rizhao	RIZHAO	CN	C2	4	13.926	58.577	4.201	680.243	420.514	185.521	20.944	0.485166	0.485166	1	0.484606	0.646955	0.749057	0.279464	0.313881	0.89035
dmu1948	18	2015	Shanghai Pudong Development Bank	SHANGHAI	CN	C2	2	122.365	754.451	148.417	22262.5	12368.1	10883.9	296.833	1	1	1	0.25559	0.865953	0.295155	0.865953	0.865953	1
dmu1949	19	2015	China Everbright Bank Co Ltd	BEIJING	CN	C2	2	234.993	2226.25	210.257	40814.6	19788.9	17315.3	507.09	0.987046	0.987046	1	0.148689	0.956265	0.155489	0.943878	0.943878	1
dmu1950	20	2015	Bank of Suzhou Co Ltd	SUZHOU	CN	C2	4	15.877	247.361	5.081	779.188	445.25	432.882	14.536	0.324443	0.324443	1	0.702855	0.835525	0.841214	0.247567	0.271081	0.913258
dmu1951	21	2015	Bank of Kunlun Co Ltd	KARAMAY	CN	U1	4	0.556	56.274	0.603	333.938	173.153	210.257	0.993	1	1	1	0.71495	1	0.71495	1	1	1
dmu1952	22	2015	Bank of Cangzhou Co Ltd	CANGZHOU	CN	U1	4	0.669	2.439	2.96	72.7	43.705	31.438	0.739	0.864707	0.864707	1	0.525338	0.859559	0.611172	0.743267	0.743267	1
dmu1953	23	2015	Bank of Zhengzhou Co Ltd		CN	U1	4	3.471	12.635	1.213	284.465	112.162	91.29	2.032	0.722272	0.722272	1	0.347288	0.514687	0.674756	0.371744	0.371744	1
dmu1954	24	2015	Bank of Yingkou	YINGKOU,	CN	U1	4	3.329	5.567	0.567	92.221	58.384	28.583	1.328	0.664632	0.664632	1	0.508425	0.698035	0.728366	0.463937	0.463937	1
dmu1955	25	2015	Bank of Qingdao Co Ltd	QINGDAO	CN	U1	4	1.538	9.809	6.435	136.049	81.166	46.026	0.717	0.412681	0.412681	1	0.571642	0.770426	0.741982	0.240936	0.31794	0.757803
dmu1956	26	2015	Bank of East Asia (China) Ltd	SHANGHAI	CN	U1	3	9.139	54.391	24.903	556.563	420.514	185.521	5.919	0.259159	0.264816	0.978638	0.690159	0.690159	1	0.182765	0.182765	1
dmu1957	27	2015	Sumitomo Mitsui Banking Corporation (China) Limited	SHANGHAI	CN	U1	3	0.958	160.785	6.923	865.764	469.986	556.563	7.574	0.735629	0.735629	1	0.779911	0.796889	0.978695	0.586215	0.586215	1
dmu1958	28	2015	CITIC Bank International (china) Limited	SHENZHEN	CN	C1	3	0.101	18.764	0.554	58.771	68.335	7.096	0.422	0.646507	0.76669	0.843244	0.342415	0.342415	1	0.262526	0.262526	1
dmu1959	29	2015	Kookmin Bank (China) Co., Ltd.	BEIJING	CN	U1	3	0.362	47.566	0.6	58.7	21.108	82.429	0.378	0.250925	0.355585	0.705668	0.88932	0.88932	1	0.316229	0.316229	1
dmu1960	30	2015	Jinshang Bank Co Ltd	TAIYUAN	CN	C2	4	3.887	104.716	13.704	1360.49	531.826	655.507	16.433	0.579265	0.915093	0.633012	0.580025	0.675935	0.858108	0.335988	0.618544	0.543192
dmu1961	31	2015	Zhongyuan Bank Co Ltd	NANYANG CITY	CN	C2	4	61.976	358.674	31.786	3339.38	1855.21	939.972	73.152	0.425009	0.425009	1	0.685168	0.685168	1	0.291203	0.291203	1
dmu1962	32	2015	Bank of Quanzhou Co., Ltd	QUANZHOU	CN	U1	4	9.854	68.952	2.698	754.451	296.833	383.41	7.578	0.648473	0.648473	1	0.528246	0.685777	0.770288	0.413735	0.444707	0.930354
dmu1963	33	2015	China CITIC Bank	BEIJING	CN	U1	2	210.257	3834.1	284.465	50709	30920.1	16078.5	680.243	0.99288	0.99288	1	0.121245	0.988489	0.122657	0.981451	0.981451	1
dmu1964	34	2015	China Guangfa Bank Co Ltd	GUANGZHOU	CN	U1	2	44.95	61.007	24.461	1978.89	1137.86	717.347	12.299	0.679563	0.679563	1	0.697563	1	0.697563	0.679563	0.679563	1
dmu1965	35	2015	Bank of Communications Co. Ltd	SHANGHAI	CN	C2	2	222.625	136.049	51.894	10265.5	6431.39	4328.82	469.986	1	1	1	0.405013	0.773527	0.523593	0.773527	0.773527	1
dmu1966	36	2015	Agricultural Bank of China Limited	BEIJING	CN	C2	1	1236.81	5318.26	531.826	98944.5	59366.7	40814.6	12368.1	1	1	1	0.065871	0.97252	0.067732	0.97252	0.97252	1
dmu1967	37	2015	Bank of Jinhua Co Ltd	JINHUA	CN	U1	4	3.073	12.327	5.142	197.889	148.417	59.245	1.133	0.402996	0.402996	1	0.593996	0.738499	0.804329	0.278349	0.297613	0.935272
dmu1968	38	2015	Nanyang Commercial Bank (China) Limited	SHANGHAI	CN	U1	3	0.795	46.547	0.057	197.889	173.153	69.635	0.989	0.934397	0.934397	1	0.751169	0.751169	1	0.70189	0.70189	1
dmu1969	39	2015	Dah Sing Bank (China) Limited	SHENZEN	CN	U1	3	0.497	19.776	1.5	109.679	53.65	51.687	1.288	0.662635	0.662635	1	0.387304	0.387304	1	0.256641	0.256641	1
dmu1970	40	2015	Weihai City Commercial Bank Co Ltd	WEIHAI	CN	U1	4	3.15	18.945	5.872	234.993	160.785	98.652	0.103	0.361173	0.361173	1	0.80806	1	0.80806	0.361173	0.361173	1
dmu1971	41	2015	Mizuho Bank (China) Ltd	SHANGHAI	CN	U1	3	1.368	75.99	5.49	655.507	531.826	210.257	7.304	0.628613	0.628613	1	0.75416	0.75416	1	0.474075	0.474075	1
dmu1972	42	2015	HSBC Bank (China) Co Ltd	SHANGHAI	CN	U1	3	13.434	185.521	14.463	2102.57	1014.18	1125.49	4.546	0.855099	0.855099	1	0.858882	0.940073	0.913633	0.803856	0.803856	1
dmu1973	43	2015	OCBC Bank (China) Limited	SHANGHAI	CN	U1	3	0.606	59.033	1.019	148.417	185.521	31.529	1.134	0.364798	0.477709	0.763641	0.60093	0.60093	1	0.28707	0.28707	1
dmu1974	44	2015	Hana Bank (China) Company Ltd	BEIJING	CN	U1	3	0.64	33.728	0	116.091	113.978	36.64	1.469	1	1	1	0.590255	0.590255	1	0.590255	0.590255	1
dmu1975	45	2015	Bank of Weifang Co Ltd	WEIFANG	CN	C2	4	2.317	11.774	8.271	272.097	173.153	111.429	2.791	0.576363	0.576363	1	0.544199	0.718662	0.757239	0.349442	0.41421	0.843635
dmu1976	46	2015	Bank of Deyang	DEYANG	CN	U1	4	1.601	5.59	0.511	82.481	51.65	31.19	0.847	0.717739	0.717739	1	0.530332	0.833338	0.636395	0.598119	0.598119	1
dmu1977	47	2015	JP Morgan Chase Bank (China) Co Ltd	BEIJING	CN	U1	3	0.2	36.768	5.861	210.257	102.909	148.417	1.457	0.652711	0.652711	1	0.63401	0.63401	1	0.413825	0.413825	1
dmu1978	48	2015	Shinhan Bank (China) Limited	BEIJING	CN	U1	3	0.126	6.47	0.896	57.46	57.142	7.288	0.545	0.800966	0.800966	1	0.293436	0.293436	1	0.235033	0.235033	1
dmu1979	49	2015	Bank of Lanzhou Co. Ltd	LANZHOU	CN	C2	4	26.516	160.785	12.118	2226.25	1360.49	754.451	27.996	0.660339	0.660339	1	0.858623	0.858623	1	0.566982	0.566982	1
dmu1980	50	2015	Bank of Jiaxing Co Ltd	JIAXING	CN	C2	4	5.958	51.037	4.269	581.299	395.778	123.681	12.212	0.534991	0.545284	0.981124	0.495682	0.609392	0.813404	0.265186	0.332291	0.798054
dmu1981	51	2015	Zhejiang Tailong Commercial Bank Co Ltd	TAIZHOU	CN	C2	4	5.681	44.943	14.418	630.771	395.778	104.167	4.631	0.384283	0.426627	0.900747	0.463942	0.591868	0.783861	0.178285	0.252507	0.70606
dmu1982	52	2015	Zhejiang Mintai Commercial Bank	WENLING	CN	C2	4	14.44	60.525	7.344	742.083	445.25	210.257	5.507	0.434451	0.434451	1	0.600955	0.736337	0.816141	0.263995	0.319902	0.825237
dmu1983	53	2015	Zhejiang Chouzhou Commercial Bank	YIWU	CN	C2	4	3.223	113.579	13.938	1076.02	630.771	358.674	11.64	0.476153	0.773379	0.615679	0.622633	0.772258	0.80625	0.296468	0.597248	0.49639
dmu1984	54	2015	Bank of Guilin Co Ltd	GUILIN	CN	C2	4	7.982	74.516	6.151	1360.49	383.41	556.563	7.897	0.825654	0.909029	0.908281	0.442868	0.63366	0.698905	0.365656	0.576015	0.634803
dmu1985	55	2015	DBS BANK (China) Limited	SHANGHAI	CN	U1	3	0.222	69.389	2.513	420.514	395.778	111.295	4.993	1	1	1	0.720514	0.729271	0.987992	0.729271	0.729271	1
dmu1986	56	2015	Royal Bank of Scotland (China) Co Ltd (The)	SHANGHAI	CN	U1	3	0.44	94.37	4.019	272.097	120.227	284.465	1.619	0.402214	0.402214	1	0.875818	0.875818	1	0.352266	0.352266	1
dmu1987	57	2015	Bank of Taizhou Co Ltd	TAIZHOU	CN	C2	4	2.427	43.848	6.168	556.563	383.41	222.625	2.852	0.527095	0.706087	0.746501	0.720815	0.981325	0.734532	0.379938	0.6929	0.54833
dmu1988	58	2015	Standard Chartered Bank (China) Ltd	SHANGHAI	CN	U1	3	8.074	136.049	14.816	1484.17	1026.55	482.354	2.072	0.461156	0.461156	1	0.610812	1	0.610812	0.461156	0.461156	1
dmu1989	59	2015	Industrial & Commercial Bank of China (The) - ICBC	BEIJING	CN	C2	1	1162.6	3957.78	309.201	74208.3	50709	23499.3	9523.4	1	1	1	0.085769	1	0.085769	1	1	1
dmu1990	60	2015	Bank Sinopac (China) Ltd	NANJING	CN	U1	3	0.103	40.706	0.459	21.037	6.47	54.473	0.311	0.172083	0.275334	0.624997	0.845873	0.845873	1	0.232898	0.232898	1
dmu1991	61	2015	Morgan Stanley Bank International (China) Limited	ZHUHAI	CN	U1	3	0.233	22.97	0.549	65.169	18.09	64.312	0.145	0.440187	0.630614	0.698029	0.749631	0.749631	1	0.472728	0.472728	1
dmu1992	62	2015	Industrial Bank Co Ltd	FUZHOU, FUJIAN	CN	C2	2	100.501	1076.02	117.912	22262.5	12368.1	11254.9	173.153	1	1	1	0.256378	1	0.256378	1	1	1
dmu1993	63	2015	China Zheshang Bank Co Ltd	HANGZHOU	CN	U1	4	6.148	21.845	5.787	123.681	75.857	70.608	0.82	0.146731	0.146731	1	0.585405	0.989231	0.591778	0.141222	0.14515	0.972938
dmu1994	64	2015	Ping An Bank Co Ltd	SHENZHEN	CN	C2	4	51.968	618.403	73.662	12368.1	7668.19	4205.14	119.985	0.999773	0.999773	1	0.385475	0.998711	0.385973	0.998484	0.998484	1
dmu1995	65	2015	KEB Bank (China) Co, Ltd.	TIANJIN	CN	U1	3	1.1	41.318	0.809	93.162	88.339	36.096	1.262	0.243036	0.301225	0.806825	0.720175	0.720175	1	0.216934	0.216934	1
dmu1996	66	2015	Bank of Liaoyang Co Ltd	LIAOYANG	CN	C2	4	10.475	50.222	4.666	556.563	346.306	61.352	18.323	0.439707	0.439707	1	0.336141	0.357744	0.939613	0.150171	0.157302	0.954667
dmu1997	67	2015	Bank of Montreal (China) Co Ltd	BEIJING	CN	U1	3	0.437	37.316	2.526	69.533	21.05	91.42	0.121	0.212096	0.212096	1	1	1.17212	0.853157	0.22704	0.248601	0.913271
dmu1998	68	2015	Bank of Fuxin Co. Ltd	FUXIN	CN	U1	4	2.753	8.351	0.818	136.049	89.37	24.194	2.296	0.554432	0.554432	1	0.337859	0.526977	0.641127	0.292173	0.292173	1
dmu1999	69	2015	Bank of Jiujiang Co Ltd	JIUJIANG	CN	C2	4	2.847	29.378	4.116	383.41	210.257	83.993	2.587	0.516378	0.527012	0.979822	0.444048	0.558567	0.794977	0.229296	0.294371	0.778935
dmu2000	70	2015	Bank of Hangzhou Co Ltd	HANGZHOU	CN	C2	4	18.249	284.465	30.386	4328.82	2473.61	1484.17	52.733	0.863757	0.863757	1	0.696707	0.848648	0.820961	0.733026	0.733026	1
dmu2001	71	2015	East West Bank (China) Limited	SHANGHAI	CN	C2	3	0.165	23.711	0.735	49.306	18.119	46.14	0.912	0.396742	0.396742	1	0.651865	0.651865	1	0.258622	0.258622	1
dmu2002	72	2015	Bank of XI'an Co Ltd	XI'AN	CN	C2	4	11.213	136.049	8.711	2226.25	1038.92	964.708	27.514	0.99212	0.99212	1	0.75439	0.75439	1	0.748446	0.748446	1
dmu2003	73	2015	Bank of Dalian	DALIAN	CN	U1	4	11.63	5.573	3.546	185.521	106.205	33.147	0.983	0.626906	0.626906	1	0.442631	0.521039	0.849516	0.326642	0.326642	1
dmu2004	74	2015	Bank of China Limited	BEIJING	CN	C2	1	1088.39	3339.38	247.361	50709	32156.9	27209.7	3586.74	0.820348	0.820348	1	0.124885	1	0.124885	0.820348	0.820348	1
dmu2005	75	2015	China Minsheng Banking Corporation	BEIJING	CN	C2	2	117.553	989.445	148.417	17315.3	11873.3	7049.79	210.257	0.709569	0.709569	1	0.311834	0.991478	0.314514	0.703522	0.703522	1
dmu2006	76	2015	Hua Xia Bank co., Limited	BEIJING	CN	C2	2	29.086	21.747	17.931	1484.17	853.396	606.035	36.93	0.948307	0.948307	1	0.698062	0.895863	0.779206	0.849553	0.849553	1
dmu2007	77	2015	Bank of Nanjing	NANJING	CN	C2	4	8.381	173.153	5.261	1051.29	519.458	742.083	13.64	0.576177	0.576177	1	0.993957	0.993957	1	0.572695	0.572695	1
dmu2008	78	2015	Bank of Ningbo	NINGBO, ZHEJIANG	CN	C2	4	60.67	432.882	37.714	6431.39	2844.65	3463.06	60.033	0.727087	0.727087	1	0.611201	0.997358	0.61282	0.725166	0.725166	1
dmu2009	79	2015	Bank of Changsha Co Ltd	CHANGSHA, HUNAN	CN	C2	4	4.401	31.981	7.07	977.076	395.778	432.882	18.23	1	1	1	0.602347	0.602347	1	0.602347	0.602347	1
dmu2010	80	2015	Harbin Bank	HARBIN	CN	C2	4	118.737	333.938	26.391	4823.54	1731.53	2473.61	38.666	0.637038	0.637038	1	0.665881	0.991466	0.671613	0.631602	0.631602	1
dmu2011	81	2015	Bank of Tokyo Mitsubishi UFJ (China) Ltd	SHANGHAI	CN	U1	3	1.158	82.516	10.635	519.458	655.507	105.223	9.099	0.425898	0.425898	1	0.778946	0.778946	1	0.331752	0.331752	1
dmu2012	82	2015	United Overseas Bank (China) Limited	SHANGHAI	CN	U1	3	0.181	20.611	2.032	104.951	72.348	53.546	1.214	0.721595	0.721595	1	0.51523	0.51523	1	0.371787	0.371787	1
dmu2013	83	2015	Nanchong City Commercial Bank Co., Ltd	NANCHONG	CN	C2	4	1.355	13.545	0.74	272.097	117.012	112.631	2.117	1	1	1	0.494499	0.589533	0.838798	0.589533	0.589533	1
dmu2014	84	2015	Bank of Chengdu Co Ltd	CHENGDU	CN	C2	4	18.107	173.153	12.624	2597.29	1236.81	1113.13	33.476	0.81225	0.81225	1	0.764625	0.764625	1	0.621067	0.621067	1
dmu2015	85	2015	Bank of Nanchang co., Ltd	NANCHANG	CN	C2	4	26.315	197.889	14.876	2226.25	1014.18	1100.76	39.71	0.562065	0.562065	1	0.709729	0.736248	0.963981	0.413819	0.413819	1
dmu2016	86	2015	BNP Paribas (China)	SHANGHAI	CN	U1	3	0.371	4.675	5.479	9.659	12.405	2.09	0.21	0.102788	0.110143	0.933223	0.370089	0.370089	1	0.040763	0.040763	1
dmu2017	87	2015	Bank of Wenzhou Co Ltd	WENZHOU	CN	U1	4	4.269	4.532	2.694	123.681	77.424	51.742	0.725	0.594286	0.594286	1	0.536853	0.808917	0.663669	0.480728	0.480728	1
dmu2018	88	2015	Bank of Luoyang Co Ltd	LUOYANG	CN	C2	4	5.688	26.882	2.853	408.146	247.361	109.727	7.72	0.524715	0.524715	1	0.458404	0.628443	0.729428	0.312523	0.329753	0.947749
dmu2019	89	2015	Panzhihua City Commercial Bank Co Ltd	PANZHIHUA	CN	U1	4	0.727	2.14	1.702	51.33	42.069	11.755	0.693	0.80835	0.80835	1	0.634269	0.805823	0.787107	0.651387	0.651387	1
dmu2020	90	2015	Bank of Shanghai	SHANGHAI	CN	C2	4	69.703	692.611	59.415	11873.3	6555.07	4081.46	173.153	0.937277	0.940922	0.996126	0.392468	0.814018	0.482137	0.6939	0.765928	0.90596
dmu2021	91	2015	Fubon Bank (China) Co., Ltd	SHANGHAI	CN	U1	3	0.796	6.456	0.928	9.894	4.889	10.615	0.022	0.06556	0.461527	0.14205	1	1.25591	0.796239	0.579635	0.579635	1
dmu2022	92	2015	Bank of Beijing Co Ltd	BEIJING	CN	C2	4	27.49	606.035	25.338	6555.07	3463.06	3957.78	97.419	0.999163	0.999163	1	0.641351	0.998327	0.642426	0.997492	0.997492	1
dmu2023	93	2015	Bank of Tianjin	TIANJIN	CN	C2	4	21.878	148.417	10.288	1978.89	902.868	1236.81	33.994	0.669282	0.669282	1	0.864696	0.864696	1	0.578725	0.578725	1
dmu2024	1	2016	China Construction Bank Corporation Joint Stock Company	BEIJING	CN	C2	1	824.484	2830.32	258.42	43070	27072.6	14766.9	3076.43	0.662964	0.858742	0.772018	0.141252	0.833008	0.169569	0.533717	0.715339	0.746104
dmu2025	2	2016	Societe Generale (China) Limited	BEIJING	CN	U1	3	0.497	67.288	1.633	80.51	47.746	103.375	0.904	0.186813	0.218896	0.853433	1	1.10713	0.903235	0.242347	0.242347	1
dmu2026	3	2016	Metropolitan Bank (China) Ltd	JIANGSU	CN	U1	3	0.142	23.756	0.463	13.681	9.166	24.641	0.092	0.123764	0.185259	0.668059	1	1.81073	0.552265	0.335454	0.335454	1
dmu2027	4	2016	Hang Seng Bank (China) Limited	SHANGHAI	CN	U1	3	2.198	78.688	2.788	430.7	406.089	90.633	0.992	0.518304	0.518304	1	0.713832	0.713832	1	0.369982	0.369982	1
dmu2028	5	2016	Deutsche Bank (China) Co Ltd	BEIJING	CN	U1	3	1.358	60.897	6.568	381.477	233.809	295.337	0.477	0.379521	0.379521	1	1	1	1	0.379521	0.379521	1
dmu2029	6	2016	Bank of Guangzhou Co,, Ltd	GUANGZHOU	CN	U1	4	8.905	147.669	7.389	1845.86	701.426	726.038	8.439	0.773926	0.925576	0.836156	0.557277	0.975705	0.571153	0.431291	0.903089	0.477573
dmu2030	7	2016	Bank of Jilin Co Ltd	CHANGCHUN	CN	C1	4	22.359	56.303	15.714	812.178	553.758	246.114	13.285	0.336595	0.336595	1	0.604773	0.784252	0.771146	0.230704	0.263976	0.873958
dmu2031	8	2016	Industrial Bank of Korea (China) Limited	TIANJIN	CN	U1	3	0.515	41.127	2.498	184.586	119.673	80.221	1.483	0.49548	0.527292	0.939669	0.537706	0.537706	1	0.283528	0.283528	1
dmu2032	9	2016	Citibank (China) Co Ltd	SHANGHAI	CN	U1	3	2.286	83.7	8.784	1599.74	615.286	1132.13	1.324	1	1	1	0.578145	1	0.578145	1	1	1
dmu2033	10	2016	Credit Agricole CIB (China)	SHANGHAI	CN	U1	3	0.121	55.532	1.644	147.669	114.864	103.522	1.638	0.691165	0.691165	1	0.748775	0.748775	1	0.517527	0.517527	1
dmu2034	11	2016	Huishang Bank Co Ltd	HEFEI	CN	C2	4	27.478	406.089	25.932	5783.69	3199.49	1968.92	75.39	0.969941	0.969941	1	0.60196	0.818839	0.735138	0.794226	0.794226	1
dmu2035	12	2016	Bank of Jinzhou Co Ltd	JINZHOU	CN	C2	4	51.786	159.974	7.808	1599.74	762.955	689.121	15.829	0.508475	0.508475	1	0.647191	0.784795	0.824662	0.3651	0.399049	0.914925
dmu2036	13	2016	Wing Hang Bank (China) Ltd	SHENZHEN	CN	U1	3	1.631	22.018	3.289	95.148	123.057	48.612	0.731	0.187576	0.187576	1	1	1.06123	0.942304	0.199061	0.199061	1
dmu2037	14	2016	Bank of Guiyang Co Ltd	GUIYANG	CN	C2	4	30.441	159.974	15.319	2215.03	1156.74	861.401	38.107	0.58875	0.58875	1	0.742997	0.742997	1	0.437439	0.437439	1
dmu2038	15	2016	Bank of Shaoxing Co Ltd	SHAOXING	CN	C2	4	6.548	45.031	4.943	602.98	430.7	110.978	17.412	0.539248	0.558955	0.964743	0.475982	0.548813	0.867294	0.256672	0.306762	0.836714
dmu2039	16	2016	China Merchants Bank Co Ltd	SHENZHEN	CN	C2	2	81.773	72.852	20.815	3568.66	2091.97	1353.63	99.614	0.914622	0.914622	1	0.656344	0.761457	0.861958	0.696445	0.696445	1
dmu2040	17	2016	Bank of Rizhao	RIZHAO	CN	C2	4	13.856	58.282	4.18	676.815	418.395	184.586	20.839	0.484761	0.484761	1	0.484365	0.646601	0.749094	0.279547	0.313447	0.891848
dmu2041	18	2016	Shanghai Pudong Development Bank	SHANGHAI	CN	C2	2	121.748	750.649	147.669	22150.3	12305.7	10829	295.337	1	1	1	0.256667	0.865953	0.296398	0.865953	0.865953	1
dmu2042	19	2016	China Everbright Bank Co Ltd	BEIJING	CN	C2	2	233.809	2215.03	209.197	40608.9	19689.2	17228	504.535	0.986172	0.986172	1	0.149357	0.953452	0.156649	0.940268	0.940268	1
dmu2043	20	2016	Bank of Suzhou Co Ltd	SUZHOU	CN	C2	4	15.797	246.114	5.056	775.261	443.006	430.7	14.463	0.324282	0.324282	1	0.702021	0.835222	0.84052	0.247225	0.270848	0.912781
dmu2044	21	2016	Bank of Kunlun Co Ltd	KARAMAY	CN	U1	4	0.553	55.99	0.6	332.255	172.28	209.197	0.988	1	1	1	0.714615	1	0.714615	1	1	1
dmu2045	22	2016	Bank of Cangzhou Co Ltd	CANGZHOU	CN	U1	4	0.666	2.427	2.945	72.334	43.485	31.279	0.735	0.866532	0.866532	1	0.525348	0.860759	0.610331	0.745876	0.745876	1
dmu2046	23	2016	Bank of Zhengzhou Co Ltd		CN	U1	4	3.454	12.571	1.207	283.032	111.597	90.83	2.022	0.722272	0.722272	1	0.346928	0.515849	0.672538	0.372584	0.372584	1
dmu2047	24	2016	Bank of Yingkou	YINGKOU,	CN	U1	4	3.312	5.539	0.564	91.757	58.09	28.439	1.321	0.667302	0.667302	1	0.508462	0.697962	0.728495	0.465751	0.465751	1
dmu2048	25	2016	Bank of Qingdao Co Ltd	QINGDAO	CN	U1	4	1.53	9.759	6.403	135.363	80.757	45.794	0.714	0.412681	0.412681	1	0.571227	0.772014	0.739918	0.241206	0.318596	0.75709
dmu2049	26	2016	Bank of East Asia (China) Ltd	SHANGHAI	CN	U1	3	9.093	54.116	24.778	553.758	418.395	184.586	5.889	0.259246	0.264856	0.978819	0.689635	0.689635	1	0.182654	0.182654	1
dmu2050	27	2016	Sumitomo Mitsui Banking Corporation (China) Limited	SHANGHAI	CN	U1	3	0.953	159.974	6.888	861.401	467.618	553.758	7.536	0.735517	0.735517	1	0.780613	0.795349	0.981472	0.584993	0.584993	1
dmu2051	28	2016	CITIC Bank International (china) Limited	SHENZHEN	CN	C1	3	0.101	18.669	0.551	58.475	67.991	7.06	0.42	0.644163	0.769136	0.837515	0.342552	0.342552	1	0.263469	0.263469	1
dmu2052	29	2016	Kookmin Bank (China) Co., Ltd.	BEIJING	CN	U1	3	0.36	47.326	0.597	58.404	21.001	82.013	0.376	0.250114	0.356295	0.701986	0.88896	0.88896	1	0.316732	0.316732	1
dmu2053	30	2016	Jinshang Bank Co Ltd	TAIYUAN	CN	C2	4	3.867	104.188	13.635	1353.63	529.146	652.203	16.35	0.579436	0.915079	0.633209	0.579534	0.675511	0.857919	0.335802	0.618146	0.543241
dmu2054	31	2016	Zhongyuan Bank Co Ltd	NANYANG CITY	CN	C2	4	61.664	356.866	31.625	3322.54	1845.86	935.235	72.783	0.424907	0.424907	1	0.685072	0.685072	1	0.291092	0.291092	1
dmu2055	32	2016	Bank of Quanzhou Co., Ltd	QUANZHOU	CN	U1	4	9.804	68.605	2.684	750.649	295.337	381.477	7.54	0.648033	0.648033	1	0.527364	0.685231	0.769615	0.413312	0.444052	0.930774
dmu2056	33	2016	China CITIC Bank	BEIJING	CN	U1	2	209.197	3814.77	283.032	50453.5	30764.3	15997.4	676.815	0.992408	0.992408	1	0.121798	0.987735	0.12331	0.980236	0.980236	1
dmu2057	34	2016	China Guangfa Bank Co Ltd	GUANGZHOU	CN	U1	2	44.724	60.699	24.338	1968.92	1132.13	713.732	12.237	0.680126	0.680126	1	0.698016	1	0.698016	0.680126	0.680126	1
dmu2058	35	2016	Bank of Communications Co. Ltd	SHANGHAI	CN	C2	2	221.503	135.363	51.632	10213.8	6398.98	4307	467.618	1	1	1	0.405881	0.7736	0.524665	0.7736	0.7736	1
dmu2059	36	2016	Agricultural Bank of China Limited	BEIJING	CN	C2	1	1230.57	5291.46	529.146	98445.8	59067.5	40608.9	12305.7	1	1	1	0.066189	0.970752	0.068183	0.970752	0.970752	1
dmu2060	37	2016	Bank of Jinhua Co Ltd	JINHUA	CN	U1	4	3.057	12.265	5.116	196.892	147.669	58.947	1.127	0.403276	0.403276	1	0.593704	0.738499	0.803933	0.278613	0.297819	0.935511
dmu2061	38	2016	Nanyang Commercial Bank (China) Limited	SHANGHAI	CN	U1	3	0.791	46.312	0.056	196.892	172.28	69.284	0.984	0.932528	0.932528	1	0.75017	0.75017	1	0.699554	0.699554	1
dmu2062	39	2016	Dah Sing Bank (China) Limited	SHENZEN	CN	U1	3	0.494	19.677	1.492	109.126	53.38	51.427	1.281	0.663761	0.663761	1	0.387509	0.387509	1	0.257213	0.257213	1
dmu2063	40	2016	Weihai City Commercial Bank Co Ltd	WEIHAI	CN	U1	4	3.134	18.849	5.842	233.809	159.974	98.155	0.103	0.361304	0.361304	1	0.80809	1	0.80809	0.361304	0.361304	1
dmu2064	41	2016	Mizuho Bank (China) Ltd	SHANGHAI	CN	U1	3	1.361	75.607	5.463	652.203	529.146	209.197	7.268	0.629093	0.629093	1	0.752819	0.752819	1	0.473593	0.473593	1
dmu2065	42	2016	HSBC Bank (China) Co Ltd	SHANGHAI	CN	U1	3	13.366	184.586	14.39	2091.97	1009.07	1119.82	4.523	0.845424	0.845424	1	0.8592	0.936327	0.917628	0.791594	0.791594	1
dmu2066	43	2016	OCBC Bank (China) Limited	SHANGHAI	CN	U1	3	0.603	58.735	1.014	147.669	184.586	31.37	1.129	0.364798	0.477999	0.763177	0.600567	0.600567	1	0.28707	0.28707	1
dmu2067	44	2016	Hana Bank (China) Company Ltd	BEIJING	CN	U1	3	0.637	33.558	0	115.506	113.404	36.455	1.462	1	1	1	0.589801	0.589801	1	0.589801	0.589801	1
dmu2068	45	2016	Bank of Weifang Co Ltd	WEIFANG	CN	C2	4	2.306	11.715	8.229	270.726	172.28	110.867	2.777	0.576907	0.576907	1	0.543388	0.718662	0.756111	0.349401	0.414601	0.84274
dmu2069	46	2016	Bank of Deyang	DEYANG	CN	U1	4	1.593	5.561	0.509	82.065	51.39	31.033	0.843	0.721032	0.721032	1	0.53228	0.833581	0.638546	0.601039	0.601039	1
dmu2070	47	2016	JP Morgan Chase Bank (China) Co Ltd	BEIJING	CN	U1	3	0.199	36.582	5.832	209.197	102.39	147.669	1.449	0.653781	0.653781	1	0.633653	0.633653	1	0.41427	0.41427	1
dmu2071	48	2016	Shinhan Bank (China) Limited	BEIJING	CN	U1	3	0.125	6.437	0.892	57.171	56.854	7.252	0.543	0.803227	0.803227	1	0.292911	0.292911	1	0.235274	0.235274	1
dmu2072	49	2016	Bank of Lanzhou Co. Ltd	LANZHOU	CN	C2	4	26.382	159.974	12.057	2215.03	1353.63	750.649	27.854	0.660234	0.660234	1	0.858289	0.858289	1	0.566672	0.566672	1
dmu2073	50	2016	Bank of Jiaxing Co Ltd	JIAXING	CN	C2	4	5.928	50.779	4.248	578.369	393.783	123.057	12.15	0.535085	0.545064	0.981692	0.495445	0.609294	0.813146	0.265105	0.332104	0.798259
dmu2074	51	2016	Zhejiang Tailong Commercial Bank Co Ltd	TAIZHOU	CN	C2	4	5.652	44.716	14.345	627.592	393.783	103.642	4.608	0.384409	0.426676	0.900939	0.463452	0.591351	0.783717	0.178155	0.252315	0.706082
dmu2075	52	2016	Zhejiang Mintai Commercial Bank	WENLING	CN	C2	4	14.367	60.22	7.307	738.343	443.006	209.197	5.479	0.4342	0.4342	1	0.600402	0.735185	0.816668	0.263858	0.319217	0.826579
dmu2076	53	2016	Zhejiang Chouzhou Commercial Bank	YIWU	CN	C2	4	3.207	113.007	13.868	1070.6	627.592	356.866	11.581	0.476335	0.773348	0.615939	0.621917	0.771573	0.806038	0.296241	0.596694	0.496471
dmu2077	54	2016	Bank of Guilin Co Ltd	GUILIN	CN	C2	4	7.942	74.14	6.12	1353.63	381.477	553.758	7.857	0.826054	0.908606	0.909144	0.442352	0.632652	0.699203	0.365406	0.574832	0.635674
dmu2078	55	2016	DBS BANK (China) Limited	SHANGHAI	CN	U1	3	0.221	69.039	2.5	418.395	393.783	110.734	4.968	1	1	1	0.723315	0.728687	0.992628	0.728687	0.728687	1
dmu2079	56	2016	Royal Bank of Scotland (China) Co Ltd (The)	SHANGHAI	CN	U1	3	0.438	93.894	3.999	270.726	119.621	283.032	1.611	0.402214	0.402214	1	0.875509	0.875509	1	0.352142	0.352142	1
dmu2080	57	2016	Bank of Taizhou Co Ltd	TAIZHOU	CN	C2	4	2.415	43.627	6.137	553.758	381.477	221.503	2.838	0.527449	0.70612	0.746968	0.71983	0.980119	0.734431	0.379674	0.692082	0.548597
dmu2081	58	2016	Standard Chartered Bank (China) Ltd	SHANGHAI	CN	U1	3	8.033	135.363	14.742	1476.69	1021.38	479.923	2.062	0.461156	0.461156	1	0.610892	1	0.610892	0.461156	0.461156	1
dmu2082	59	2016	Industrial & Commercial Bank of China (The) - ICBC	BEIJING	CN	C2	1	1156.74	3937.83	307.643	73834.3	50453.5	23380.9	9475.41	1	1	1	0.086174	1	0.086174	1	1	1
dmu2083	60	2016	Bank Sinopac (China) Ltd	NANJING	CN	U1	3	0.103	40.501	0.457	20.931	6.437	54.198	0.31	0.172288	0.276422	0.623279	0.845469	0.845469	1	0.233706	0.233706	1
dmu2084	61	2016	Morgan Stanley Bank International (China) Limited	ZHUHAI	CN	U1	3	0.232	22.854	0.546	64.841	17.999	63.988	0.145	0.43864	0.63203	0.694018	0.749629	0.749629	1	0.473788	0.473788	1
dmu2085	62	2016	Industrial Bank Co Ltd	FUZHOU, FUJIAN	CN	C2	2	99.995	1070.6	117.318	22150.3	12305.7	11198.2	172.28	1	1	1	0.257462	1	0.257462	1	1	1
dmu2086	63	2016	China Zheshang Bank Co Ltd	HANGZHOU	CN	U1	4	6.117	21.734	5.758	123.057	75.474	70.253	0.816	0.146731	0.146731	1	0.584571	0.991287	0.589709	0.141479	0.145452	0.972685
dmu2087	64	2016	Ping An Bank Co Ltd	SHENZHEN	CN	C2	4	51.706	615.286	73.291	12305.7	7629.55	4183.95	119.38	0.999758	0.999758	1	0.386835	0.998626	0.387367	0.998384	0.998384	1
dmu2088	65	2016	KEB Bank (China) Co, Ltd.	TIANJIN	CN	U1	3	1.094	41.109	0.805	92.693	87.894	35.914	1.256	0.243036	0.301225	0.806825	0.720556	0.720556	1	0.217049	0.217049	1
dmu2089	66	2016	Bank of Liaoyang Co Ltd	LIAOYANG	CN	C2	4	10.422	49.969	4.643	553.758	344.56	61.043	18.231	0.439479	0.439479	1	0.335859	0.357759	0.938786	0.150108	0.157227	0.954722
dmu2090	67	2016	Bank of Montreal (China) Co Ltd	BEIJING	CN	U1	3	0.435	37.128	2.514	69.183	20.944	90.959	0.121	0.212403	0.212403	1	1	1.17234	0.852996	0.227841	0.249008	0.914995
dmu2091	68	2016	Bank of Fuxin Co. Ltd	FUXIN	CN	U1	4	2.739	8.309	0.814	135.363	88.919	24.072	2.284	0.556182	0.556182	1	0.337308	0.527048	0.639995	0.293135	0.293135	1
dmu2092	69	2016	Bank of Jiujiang Co Ltd	JIUJIANG	CN	C2	4	2.833	29.23	4.095	381.477	209.197	83.569	2.574	0.516753	0.526713	0.98109	0.443944	0.557998	0.795601	0.229409	0.293905	0.780555
dmu2093	70	2016	Bank of Hangzhou Co Ltd	HANGZHOU	CN	C2	4	18.157	283.032	30.233	4307	2461.15	1476.69	52.468	0.863721	0.863721	1	0.69826	0.848468	0.822966	0.732839	0.732839	1
dmu2094	71	2016	East West Bank (China) Limited	SHANGHAI	CN	C2	3	0.164	23.592	0.732	49.058	18.027	45.908	0.908	0.396944	0.396944	1	0.652358	0.652358	1	0.25895	0.25895	1
dmu2095	72	2016	Bank of XI'an Co Ltd	XI'AN	CN	C2	4	11.157	135.363	8.667	2215.03	1033.68	959.846	27.376	0.991956	0.991956	1	0.754058	0.754058	1	0.747992	0.747992	1
dmu2096	73	2016	Bank of Dalian	DALIAN	CN	U1	4	11.571	5.545	3.528	184.586	105.669	32.98	0.978	0.627701	0.627701	1	0.442631	0.521309	0.849076	0.327226	0.327226	1
dmu2097	74	2016	Bank of China Limited	BEIJING	CN	C2	1	1082.9	3322.54	246.114	50453.5	31994.9	27072.6	3568.66	0.822177	0.822177	1	0.125471	1	0.125471	0.822177	0.822177	1
dmu2098	75	2016	China Minsheng Banking Corporation	BEIJING	CN	C2	2	116.961	984.458	147.669	17228	11813.5	7014.26	209.197	0.709569	0.709569	1	0.313081	0.991478	0.315772	0.703522	0.703522	1
dmu2099	76	2016	Hua Xia Bank co., Limited	BEIJING	CN	C2	2	28.94	21.638	17.841	1476.69	849.095	602.98	36.744	0.949017	0.949017	1	0.698126	0.897145	0.778164	0.851405	0.851405	1
dmu2100	77	2016	Bank of Nanjing	NANJING	CN	C2	4	8.339	172.28	5.234	1045.99	516.84	738.343	13.572	0.576017	0.576017	1	0.993563	0.993563	1	0.572309	0.572309	1
dmu2101	78	2016	Bank of Ningbo	NINGBO, ZHEJIANG	CN	C2	4	60.364	430.7	37.524	6398.98	2830.32	3445.6	59.731	0.727011	0.727011	1	0.612978	0.997184	0.614709	0.724964	0.724964	1
dmu2102	79	2016	Bank of Changsha Co Ltd	CHANGSHA, HUNAN	CN	C2	4	4.379	31.82	7.035	972.152	393.783	430.7	18.138	1	1	1	0.602196	0.602196	1	0.602196	0.602196	1
dmu2103	80	2016	Harbin Bank	HARBIN	CN	C2	4	118.139	332.255	26.258	4799.23	1722.8	2461.15	38.471	0.636842	0.636842	1	0.667462	0.990906	0.673588	0.631051	0.631051	1
dmu2104	81	2016	Bank of Tokyo Mitsubishi UFJ (China) Ltd	SHANGHAI	CN	U1	3	1.152	82.1	10.582	516.84	652.203	104.693	9.053	0.426096	0.426096	1	0.777759	0.777759	1	0.3314	0.3314	1
dmu2105	82	2016	United Overseas Bank (China) Limited	SHANGHAI	CN	U1	3	0.18	20.507	2.022	104.422	71.983	53.276	1.208	0.722679	0.722679	1	0.51535	0.51535	1	0.372433	0.372433	1
dmu2106	83	2016	Nanchong City Commercial Bank Co., Ltd	NANCHONG	CN	C2	4	1.349	13.477	0.736	270.726	116.422	112.063	2.107	1	1	1	0.493918	0.589699	0.837576	0.589699	0.589699	1
dmu2107	84	2016	Bank of Chengdu Co Ltd	CHENGDU	CN	C2	4	18.016	172.28	12.56	2584.2	1230.57	1107.52	33.308	0.812134	0.812134	1	0.764346	0.764346	1	0.620751	0.620751	1
dmu2108	85	2016	Bank of Nanchang co., Ltd	NANCHANG	CN	C2	4	26.183	196.892	14.801	2215.03	1009.07	1095.21	39.51	0.561968	0.561968	1	0.709011	0.736044	0.963273	0.413633	0.413633	1
dmu2109	86	2016	BNP Paribas (China)	SHANGHAI	CN	U1	3	0.369	4.652	5.451	9.611	12.343	2.08	0.209	0.102447	0.113032	0.906354	0.368788	0.368788	1	0.041685	0.041685	1
dmu2110	87	2016	Bank of Wenzhou Co Ltd	WENZHOU	CN	U1	4	4.247	4.509	2.681	123.057	77.034	51.481	0.721	0.595242	0.595242	1	0.536853	0.809832	0.662919	0.482046	0.482046	1
dmu2111	88	2016	Bank of Luoyang Co Ltd	LUOYANG	CN	C2	4	5.659	26.746	2.839	406.089	246.114	109.174	7.681	0.524174	0.524174	1	0.457966	0.628202	0.729011	0.312628	0.329287	0.949409
dmu2112	89	2016	Panzhihua City Commercial Bank Co Ltd	PANZHIHUA	CN	U1	4	0.723	2.129	1.694	51.072	41.857	11.696	0.689	0.810619	0.810619	1	0.634274	0.807679	0.785305	0.65472	0.65472	1
dmu2113	90	2016	Bank of Shanghai	SHANGHAI	CN	C2	4	69.351	689.121	59.116	11813.5	6522.03	4060.89	172.28	0.937929	0.940608	0.997152	0.393822	0.813961	0.483834	0.694426	0.765618	0.907014
dmu2114	91	2016	Fubon Bank (China) Co., Ltd	SHANGHAI	CN	U1	3	0.792	6.423	0.923	9.844	4.864	10.562	0.022	0.065479	0.466494	0.140364	1	1.25295	0.798118	0.584492	0.584492	1
dmu2115	92	2016	Bank of Beijing Co Ltd	BEIJING	CN	C2	4	27.351	602.98	25.211	6522.03	3445.6	3937.83	96.928	0.999108	0.999108	1	0.643346	0.998217	0.644495	0.997327	0.997327	1
dmu2116	93	2016	Bank of Tianjin	TIANJIN	CN	C2	4	21.768	147.669	10.236	1968.92	898.318	1230.57	33.822	0.669151	0.669151	1	0.864157	0.864157	1	0.578252	0.578252	1
